# Supplementary material for: Gm614 Protects Germinal Center B Cells From Death by Suppressing Caspase-1 Transcription in Lupus-Prone Mice
Source: Front Immunol. 2020 Oct 21;11:585726. doi: 10.3389/fimmu.2020.585726 (PMC7609865; doi:10.3389/fimmu.2020.585726)
Supplement: Supplementary file 2 [file Table_1.xlsx]

## Sheet: Supplementary Table 1
Gene Symbol	Gene Description	fold change	regulation
Ngp	neutrophilic granule protein	0.0146403	down
Fcer2a	Fc receptor, IgE, low affinity II, alpha polypeptide	0.0221156	down
Nr4a3	nuclear receptor subfamily 4, group A, member 3	0.0356791	down
Ifitm6	interferon induced transmembrane protein 6	0.0363798	down
Mpo	myeloperoxidase	0.0378553	down
Ear1	eosinophil-associated, ribonuclease A family, member 1	0.0406011	down
S100a9	S100 calcium binding protein A9 (calgranulin B)	0.0438779	down
Retnlg	resistin like gamma	0.0465006	down
Vps37b	vacuolar protein sorting 37B (yeast)	0.0515375	down
Grasp	GRP1 (general receptor for phosphoinositides 1)-associated scaffold protein	0.0515601	down
Il1r2	interleukin 1 receptor, type II	0.054434	down
Ltf	lactotransferrin	0.0551788	down
Rgs1	regulator of G-protein signaling 1	0.0555795	down
Plaur	plasminogen activator, urokinase receptor	0.0562201	down
Nr4a1	nuclear receptor subfamily 4, group A, member 1	0.0649674	down
Parp8	poly (ADP-ribose) polymerase family, member 8	0.0669133	down
Cd86	CD86 antigen	0.0673032	down
Abcg1	ATP-binding cassette, sub-family G (WHITE), member 1	0.0683278	down
Nr4a2	nuclear receptor subfamily 4, group A, member 2	0.0687204	down
Ccr7	chemokine (C-C motif) receptor 7	0.0690894	down
Dnase1l3	deoxyribonuclease 1-like 3	0.0692098	down
B3gnt5	UDP-GlcNAc:betaGal beta-1,3-N-acetylglucosaminyltransferase 5	0.0692881	down
Ctsg	cathepsin G	0.0715833	down
Gypa	glycophorin A	0.0742039	down
Elane	elastase, neutrophil expressed	0.0787998	down
Serpinb1a	serine (or cysteine) peptidase inhibitor, clade B, member 1a	0.0791549	down
Rasgef1b	RasGEF domain family, member 1B	0.0812696	down
Rnf125	ring finger protein 125	0.0814801	down
---	---	0.0846523	down
Chi3l3	chitinase 3-like 3	0.0846721	down
Cpm	carboxypeptidase M	0.0858748	down
Klf2	Kruppel-like factor 2 (lung)	0.0865846	down
Kdm6b	KDM1 lysine (K)-specific demethylase 6B	0.0889072	down
Gch1	GTP cyclohydrolase 1	0.0914225	down
H2-Oa	histocompatibility 2, O region alpha locus	0.096385	down
Abca1	ATP-binding cassette, sub-family A (ABC1), member 1	0.100454	down
Fosb	FBJ osteosarcoma oncogene B	0.103953	down
Nfkbid	nuclear factor of kappa light polypeptide gene enhancer in B cells inhibitor, delta	0.105836	down
Ear1	eosinophil-associated, ribonuclease A family, member 1	0.107064	down
Sorl1	sortilin-related receptor, LDLR class A repeats-containing	0.107413	down
Alas2	aminolevulinic acid synthase 2, erythroid	0.107461	down
Camp	cathelicidin antimicrobial peptide	0.109404	down
Ear2	eosinophil-associated, ribonuclease A family, member 2	0.110893	down
Zfp318	zinc finger protein 318	0.111347	down
F630028O10Rik	RIKEN cDNA F630028O10 gene	0.111425	down
Plbd1	phospholipase B domain containing 1	0.115377	down
Hbb-b1	hemoglobin, beta adult major chain	0.116083	down
Kras	v-Ki-ras2 Kirsten rat sarcoma viral oncogene homolog	0.116374	down
Neurl3	neuralized homolog 3 homolog (Drosophila)	0.116761	down
Hbb-b1	hemoglobin, beta adult major chain	0.11749	down
Maff	v-maf musculoaponeurotic fibrosarcoma oncogene family, protein F (avian)	0.118277	down
Nkg7	natural killer cell group 7 sequence	0.119418	down
Trem1	triggering receptor expressed on myeloid cells 1	0.120912	down
Gm129	predicted gene 129	0.125488	down
Gpd2	glycerol phosphate dehydrogenase 2, mitochondrial	0.126205	down
Trim30b	tripartite motif-containing 30B	0.126376	down
Per1	period homolog 1 (Drosophila)	0.12781	down
Cd83	CD83 antigen	0.128022	down
Pglyrp1	peptidoglycan recognition protein 1	0.128123	down
Fam55b	family with sequence similarity 55, member B	0.128446	down
Prtn3	proteinase 3	0.12862	down
Anxa1	annexin A1	0.132574	down
Tagap	T cell activation Rho GTPase activating protein	0.133716	down
Aff3	AF4/FMR2 family, member 3	0.134915	down
Mctp2	multiple C2 domains, transmembrane 2	0.135423	down
Rasgrp2	RAS, guanyl releasing protein 2	0.13564	down
Kynu	kynureninase (L-kynurenine hydrolase)	0.13746	down
H2-DMb2	histocompatibility 2, class II, locus Mb2	0.139069	down
Tsc22d3	TSC22 domain family, member 3	0.139077	down
Cnr2	cannabinoid receptor 2 (macrophage)	0.139162	down
Pgap1	post-GPI attachment to proteins 1	0.139252	down
Ell3	elongation factor RNA polymerase II-like 3	0.141121	down
Grap2	GRB2-related adaptor protein 2	0.142766	down
Rapgef4	Rap guanine nucleotide exchange factor (GEF) 4	0.143626	down
---	---	0.144084	down
Chst10	carbohydrate sulfotransferase 10	0.144876	down
I830127L07Rik	RIKEN cDNA I830127L07 gene	0.146765	down
C130039O16Rik	RIKEN cDNA C130039O16 gene	0.146852	down
Slc4a1	solute carrier family 4 (anion exchanger), member 1	0.147248	down
H2-K2	histocompatibility 2, K region locus 2	0.147859	down
Fam43a	family with sequence similarity 43, member A	0.148133	down
S100a8	S100 calcium binding protein A8 (calgranulin A)	0.149663	down
Gm129	predicted gene 129	0.151172	down
Irf2bp2	interferon regulatory factor 2 binding protein 2	0.151511	down
Rgs2	regulator of G-protein signaling 2	0.151521	down
Pecam1	platelet/endothelial cell adhesion molecule 1	0.151841	down
Hvcn1	hydrogen voltage-gated channel 1	0.152473	down
Slamf1	signaling lymphocytic activation molecule family member 1	0.152547	down
Klf4	Kruppel-like factor 4 (gut)	0.153243	down
Ysk4	Yeast Sps1/Ste20-related kinase 4 (S. cerevisiae)	0.153534	down
Pdxk	pyridoxal (pyridoxine, vitamin B6) kinase	0.154915	down
Spib	Spi-B transcription factor (Spi-1/PU.1 related)	0.158562	down
Ciita	class II transactivator	0.159083	down
0610010O12Rik	RIKEN cDNA 0610010O12 gene	0.16071	down
Gm6377	predicted gene 6377	0.161231	down
Gdap10	ganglioside-induced differentiation-associated-protein 10	0.161383	down
Hba-a2	hemoglobin alpha, adult chain 2	0.161726	down
Satb1	special AT-rich sequence binding protein 1	0.161997	down
Ear10	eosinophil-associated, ribonuclease A family, member 10	0.162151	down
---	---	0.162288	down
Hba-a1	hemoglobin alpha, adult chain 1	0.16231	down
Gm614	predicted gene 614	0.163373	down
Snord61	small nucleolar RNA, C/D box 61	0.163767	down
Cables1	CDK5 and Abl enzyme substrate 1	0.164461	down
Lrrc16a	leucine rich repeat containing 16A	0.164781	down
Baiap2l1	BAI1-associated protein 2-like 1	0.164815	down
Ly6g	lymphocyte antigen 6 complex, locus G	0.166427	down
Trim12a	tripartite motif-containing 12A	0.166947	down
Marcks	myristoylated alanine rich protein kinase C substrate	0.167761	down
Icosl	icos ligand	0.168228	down
Il4ra	interleukin 4 receptor, alpha	0.169199	down
Cacna1i	calcium channel, voltage-dependent, alpha 1I subunit	0.169247	down
Pdcd1lg2	programmed cell death 1 ligand 2	0.171469	down
4930523C07Rik	RIKEN cDNA 4930523C07 gene	0.17241	down
Tk2	thymidine kinase 2, mitochondrial	0.172626	down
Haao	3-hydroxyanthranilate 3,4-dioxygenase	0.173401	down
Bcl6	B cell leukemia/lymphoma 6	0.174859	down
Fam167a	family with sequence similarity 167, member A	0.175675	down
Tespa1	thymocyte expressed, positive selection associated 1	0.176693	down
Ifrd1	interferon-related developmental regulator 1	0.176953	down
4930562F07Rik	RIKEN cDNA 4930562F07 gene	0.177633	down
Hspa1a	heat shock protein 1A	0.177936	down
Ptger4	prostaglandin E receptor 4 (subtype EP4)	0.178275	down
Mrgpra2a	MAS-related GPR, member A2A	0.178979	down
H2-DMa	histocompatibility 2, class II, locus DMa	0.179169	down
B4galt5	UDP-Gal:betaGlcNAc beta 1,4-galactosyltransferase, polypeptide 5	0.180917	down
Rdh12	retinol dehydrogenase 12	0.183009	down
Hspa1a	heat shock protein 1A	0.183098	down
Snx29	sorting nexin 29	0.185074	down
Mef2d	myocyte enhancer factor 2D	0.186581	down
Zbtb10	zinc finger and BTB domain containing 10	0.187652	down
Slfn4	schlafen 4	0.188068	down
5830416P10Rik	RIKEN cDNA 5830416P10 gene	0.188186	down
Mrgpra2b	MAS-related GPR, member A2B	0.18896	down
Lmna	lamin A	0.189601	down
S1pr1	sphingosine-1-phosphate receptor 1	0.190164	down
Ear10	eosinophil-associated, ribonuclease A family, member 10	0.191282	down
Tcp11l2	t-complex 11 (mouse) like 2	0.191865	down
BC094916	cDNA sequence BC094916	0.19189	down
Ifi203	interferon activated gene 203	0.192238	down
Sell	selectin, lymphocyte	0.193034	down
Rab30	RAB30, member RAS oncogene family	0.193578	down
Mafk	v-maf musculoaponeurotic fibrosarcoma oncogene family, protein K (avian)	0.193596	down
Mir19a	microRNA 19a	0.193704	down
Pik3ip1	phosphoinositide-3-kinase interacting protein 1	0.193753	down
Hs3st1	heparan sulfate (glucosamine) 3-O-sulfotransferase 1	0.194701	down
Dusp10	dual specificity phosphatase 10	0.19639	down
Rgs18	regulator of G-protein signaling 18	0.197841	down
Gem	GTP binding protein (gene overexpressed in skeletal muscle)	0.198115	down
Evl	Ena-vasodilator stimulated phosphoprotein	0.198185	down
Kmo	kynurenine 3-monooxygenase (kynurenine 3-hydroxylase)	0.198517	down
Fam65b	family with sequence similarity 65, member B	0.19883	down
Blk	B lymphoid kinase	0.198955	down
Pax5	paired box gene 5	0.200242	down
Dapl1	death associated protein-like 1	0.201148	down
Arhgef18	rho/rac guanine nucleotide exchange factor (GEF) 18	0.20167	down
Nuak2	NUAK family, SNF1-like kinase, 2	0.202009	down
Kdm6b	KDM1 lysine (K)-specific demethylase 6B	0.203149	down
Nt5e	5' nucleotidase, ecto	0.203965	down
Rara	retinoic acid receptor, alpha	0.204998	down
1810046K07Rik	RIKEN cDNA 1810046K07 gene	0.205581	down
Dnajb4	DnaJ (Hsp40) homolog, subfamily B, member 4	0.205601	down
Srpk3	serine/arginine-rich protein specific kinase 3	0.206147	down
Junb	Jun-B oncogene	0.206669	down
Mir18	microRNA 18	0.206695	down
Snord14a	small nucleolar RNA, C/D box 14A	0.207653	down
Gm4759	GTPase, very large interferon inducible 1 pseudogene	0.207957	down
Slc14a1	solute carrier family 14 (urea transporter), member 1	0.20834	down
Arhgap26	Rho GTPase activating protein 26	0.208557	down
Scaper	S phase cyclin A-associated protein in the ER	0.208884	down
Siglecg	sialic acid binding Ig-like lectin G	0.210551	down
Rnf144a	ring finger protein 144A	0.211193	down
Fdxacb1	ferredoxin-fold anticodon binding domain containing 1	0.211311	down
Chi3l1	chitinase 3-like 1	0.211455	down
A430078G23Rik	RIKEN cDNA A430078G23 gene	0.211554	down
Pcp4	Purkinje cell protein 4	0.211734	down
Rgs13	regulator of G-protein signaling 13	0.212624	down
Pgap1	post-GPI attachment to proteins 1	0.213369	down
B3gnt7	UDP-GlcNAc:betaGal beta-1,3-N-acetylglucosaminyltransferase 7	0.214337	down
Ms4a6b	membrane-spanning 4-domains, subfamily A, member 6B	0.215657	down
Cblb	Casitas B-lineage lymphoma b	0.215936	down
Arhgap17	Rho GTPase activating protein 17	0.216098	down
Gm16489	predicted gene 16489	0.216258	down
Kpna1	karyopherin (importin) alpha 1	0.216403	down
Klrb1f	killer cell lectin-like receptor subfamily B member 1F	0.217676	down
Sh3pxd2a	SH3 and PX domains 2A	0.218383	down
Nr1d2	nuclear receptor subfamily 1, group D, member 2	0.218507	down
Smad7	SMAD family member 7	0.218749	down
Ifngr1	interferon gamma receptor 1	0.218945	down
Treml2	triggering receptor expressed on myeloid cells-like 2	0.219011	down
Gpr132	G protein-coupled receptor 132	0.21937	down
Egr3	early growth response 3	0.219833	down
Zfp831	zinc finger protein 831	0.220275	down
Akt3	thymoma viral proto-oncogene 3	0.220979	down
Lfng	LFNG O-fucosylpeptide 3-beta-N-acetylglucosaminyltransferase	0.221834	down
Gatm	glycine amidinotransferase (L-arginine:glycine amidinotransferase)	0.222706	down
Sh3pxd2a	SH3 and PX domains 2A	0.222826	down
Ppp1r15a	protein phosphatase 1, regulatory (inhibitor) subunit 15A	0.222938	down
Tgif1	TGFB-induced factor homeobox 1	0.223057	down
Prkab2	protein kinase, AMP-activated, beta 2 non-catalytic subunit	0.223669	down
Kbtbd11	kelch repeat and BTB (POZ) domain containing 11	0.224681	down
5830416P10Rik	RIKEN cDNA 5830416P10 gene	0.226312	down
Gprc5a	G protein-coupled receptor, family C, group 5, member A	0.226379	down
Nbn	nibrin	0.227025	down
Btg1	B cell translocation gene 1, anti-proliferative	0.228691	down
Il9r	interleukin 9 receptor	0.228818	down
Card11	caspase recruitment domain family, member 11	0.229205	down
Tnfaip3	tumor necrosis factor, alpha-induced protein 3	0.229645	down
Samd9l	sterile alpha motif domain containing 9-like	0.230001	down
Cd72	CD72 antigen	0.230052	down
Cd2	CD2 antigen	0.230494	down
Cnpy3	canopy 3 homolog (zebrafish)	0.230846	down
Lamp3	lysosomal-associated membrane protein 3	0.232115	down
Cxcr2	chemokine (C-X-C motif) receptor 2	0.232419	down
P2ry10	purinergic receptor P2Y, G-protein coupled 10	0.234223	down
Rnf19b	ring finger protein 19B	0.234254	down
Cd22	CD22 antigen	0.234975	down
Litaf	LPS-induced TN factor	0.235137	down
Cd55	CD55 antigen	0.235347	down
Bach2	BTB and CNC homology 2	0.236469	down
1110038D17Rik	RIKEN cDNA 1110038D17 gene	0.236745	down
Tagap1	T cell activation GTPase activating protein 1	0.237438	down
Bhlhe40	basic helix-loop-helix family, member e40	0.237629	down
Cybasc3	cytochrome b, ascorbate dependent 3	0.238187	down
Sp4	trans-acting transcription factor 4	0.238297	down
Clec2i	C-type lectin domain family 2, member i	0.238422	down
Traf5	TNF receptor-associated factor 5	0.239182	down
Cd177	CD177 antigen	0.239305	down
Zdhhc13	zinc finger, DHHC domain containing 13	0.239497	down
Casz1	castor zinc finger 1	0.240333	down
Snord42b	small nucleolar RNA, C/D box 42B	0.240883	down
Plk2	polo-like kinase 2	0.241109	down
Muc1	mucin 1, transmembrane	0.241897	down
Gpr137b-ps	G protein-coupled receptor 137B, pseudogene	0.24195	down
Tsga13	testis specific gene A13	0.242069	down
Ltb	lymphotoxin B	0.24282	down
Aim2	absent in melanoma 2	0.243218	down
Fry	furry homolog (Drosophila)	0.243619	down
Trim7	tripartite motif-containing 7	0.244225	down
Mir92-1	microRNA 92-1	0.244293	down
Tspan2	tetraspanin 2	0.245173	down
Car1	carbonic anhydrase 1	0.245609	down
---	---	0.24579	down
Bin1	bridging integrator 1	0.246085	down
Pydc4	pyrin domain containing 4	0.246676	down
Lrg1	leucine-rich alpha-2-glycoprotein 1	0.246705	down
Mir15a	microRNA 15a	0.246968	down
Abcg3	ATP-binding cassette, sub-family G (WHITE), member 3	0.247233	down
Mylip	myosin regulatory light chain interacting protein	0.247509	down
Cxcr4	chemokine (C-X-C motif) receptor 4	0.247943	down
Mreg	melanoregulin	0.248415	down
Rcsd1	RCSD domain containing 1	0.248932	down
Atf3	activating transcription factor 3	0.249382	down
H2-Eb2	histocompatibility 2, class II antigen E beta2	0.24942	down
Tlr9	toll-like receptor 9	0.249434	down
Pde4d	phosphodiesterase 4D, cAMP specific	0.250186	down
Il27ra	interleukin 27 receptor, alpha	0.250815	down
Pag1	phosphoprotein associated with glycosphingolipid microdomains 1	0.251025	down
Arhgap24	Rho GTPase activating protein 24	0.251233	down
Ear6	eosinophil-associated, ribonuclease A family, member 6	0.251383	down
Nrbp1	nuclear receptor binding protein 1	0.25223	down
Vmn2r96	vomeronasal 2, receptor 96	0.253861	down
Plac8	placenta-specific 8	0.255475	down
Mir17hg	MIR17 host gene 1 (non-protein coding)	0.255549	down
Fosl2	fos-like antigen 2	0.256569	down
---	---	0.258971	down
Tgif2	TGFB-induced factor homeobox 2	0.259207	down
Fam49a	family with sequence similarity 49, member A	0.259435	down
Pik3r4	phosphatidylinositol 3 kinase, regulatory subunit, polypeptide 4, p150	0.259488	down
Ildr1	immunoglobulin-like domain containing receptor 1	0.260296	down
Rybp	RING1 and YY1 binding protein	0.260652	down
Vrk2	vaccinia related kinase 2	0.260784	down
Zranb1	zinc finger, RAN-binding domain containing 1	0.26097	down
Hivep2	human immunodeficiency virus type I enhancer binding protein 2	0.261045	down
Zcchc11	zinc finger, CCHC domain containing 11	0.261513	down
Bbs2	Bardet-Biedl syndrome 2 (human)	0.262532	down
Mir19b-1	microRNA 19b-1	0.262847	down
Pde2a	phosphodiesterase 2A, cGMP-stimulated	0.262981	down
Nfkbie	nuclear factor of kappa light polypeptide gene enhancer in B cells inhibitor, epsilon	0.264231	down
Trgv2	T cell receptor gamma variable 2	0.265187	down
Gcet2	germinal center expressed transcript 2	0.26521	down
Asprv1	aspartic peptidase, retroviral-like 1	0.265236	down
Stap1	signal transducing adaptor family member 1	0.265514	down
Cklf	chemokine-like factor	0.266193	down
Gda	guanine deaminase	0.266301	down
Zbtb25	zinc finger and BTB domain containing 25	0.266478	down
Pnet-ps	prenatal ethanol induced mRNA, pseudogene	0.267665	down
Vezf1	vascular endothelial zinc finger 1	0.268161	down
H2-Ob	histocompatibility 2, O region beta locus	0.268895	down
Itgb3	integrin beta 3	0.268938	down
Nucb2	nucleobindin 2	0.269014	down
Gm11362	predicted gene 11362	0.269035	down
Slc25a2	solute carrier family 25 (mitochondrial carrier, ornithine transporter) member 2	0.269629	down
Rybp	RING1 and YY1 binding protein	0.269861	down
Zdhhc23	zinc finger, DHHC domain containing 23	0.270064	down
Birc3	baculoviral IAP repeat-containing 3	0.270315	down
Bank1	B cell scaffold protein with ankyrin repeats 1	0.270386	down
Slc44a2	solute carrier family 44, member 2	0.270496	down
Taf5l	TAF5-like RNA polymerase II, p300/CBP-associated factor (PCAF)-associated factor	0.270546	down
Egr2	early growth response 2	0.270839	down
Kpna4	karyopherin (importin) alpha 4	0.270908	down
Vps18	vacuolar protein sorting 18 (yeast)	0.271371	down
Tlr1	toll-like receptor 1	0.271661	down
Snn	stannin	0.271855	down
Nlrc3	NLR family, CARD domain containing 3	0.274351	down
Xkrx	X Kell blood group precursor related X linked	0.274523	down
Car2	carbonic anhydrase 2	0.275675	down
Mir17	microRNA 17	0.275984	down
Nedd4	neural precursor cell expressed, developmentally down-regulated 4	0.277808	down
Chd1	chromodomain helicase DNA binding protein 1	0.278168	down
Taf7	TAF7 RNA polymerase II, TATA box binding protein (TBP)-associated factor	0.278587	down
Arl5b	ADP-ribosylation factor-like 5B	0.278705	down
Snx8	sorting nexin 8	0.279727	down
---	---	0.279816	down
Ezr	ezrin	0.280471	down
Sbk1	SH3-binding kinase 1	0.280598	down
Adamts6	a disintegrin-like and metallopeptidase (reprolysin type) with thrombospondin type 1 motif, 6	0.280877	down
I830077J02Rik	RIKEN cDNA I830077J02 gene	0.281427	down
Stat6	signal transducer and activator of transcription 6	0.281923	down
Jhdm1d	jumonji C domain-containing histone demethylase 1 homolog D (S. cerevisiae)	0.281936	down
Rnf138	ring finger protein 138	0.282031	down
Dennd4b	DENN/MADD domain containing 4B	0.283742	down
Ing5	inhibitor of growth family, member 5	0.284072	down
Plekho1	pleckstrin homology domain containing, family O member 1	0.28453	down
Bcl9	B cell CLL/lymphoma 9	0.284877	down
Plcb2	phospholipase C, beta 2	0.285637	down
Mnt	max binding protein	0.285876	down
Arhgap4	Rho GTPase activating protein 4	0.286022	down
A630033H20Rik	RIKEN cDNA A630033H20 gene	0.286416	down
Lpp	LIM domain containing preferred translocation partner in lipoma	0.28666	down
Rpl12	ribosomal protein L12	0.286754	down
Zfp869	zinc finger protein 869	0.286814	down
Trps1	trichorhinophalangeal syndrome I (human)	0.287643	down
Notch2	notch 2	0.287906	down
Card6	caspase recruitment domain family, member 6	0.288904	down
Tra2a	transformer 2 alpha homolog (Drosophila)	0.288979	down
Dnajc27	DnaJ (Hsp40) homolog, subfamily C, member 27	0.289925	down
AB124611	cDNA sequence AB124611	0.290588	down
Itpkb	inositol 1,4,5-trisphosphate 3-kinase B	0.290692	down
Cirbp	cold inducible RNA binding protein	0.290833	down
---	---	0.290837	down
Mir27a	microRNA 27a	0.292419	down
Mir677	microRNA 677	0.293265	down
Clcf1	cardiotrophin-like cytokine factor 1	0.294099	down
Nudt15	nudix (nucleoside diphosphate linked moiety X)-type motif 15	0.294792	down
Tatdn2	TatD DNase domain containing 2	0.294797	down
Gpr183	G protein-coupled receptor 183	0.294808	down
Sesn1	sestrin 1	0.295014	down
Trem3	triggering receptor expressed on myeloid cells 3	0.295221	down
Gripap1	GRIP1 associated protein 1	0.296212	down
Pik3c2b	phosphoinositide-3-kinase, class 2, beta polypeptide	0.29634	down
---	---	0.296478	down
Celf2	CUGBP, Elav-like family member 2	0.297093	down
Cyp27a1	cytochrome P450, family 27, subfamily a, polypeptide 1	0.297627	down
Ctsh	cathepsin H	0.298152	down
Marcksl1	MARCKS-like 1	0.298429	down
Carns1	carnosine synthase 1	0.298477	down
Snora65	small nucleolar RNA, H/ACA box 65	0.298809	down
Fgfr1op	Fgfr1 oncogene partner	0.298941	down
Sidt1	SID1 transmembrane family, member 1	0.300196	down
Asap1	ArfGAP with SH3 domain, ankyrin repeat and PH domain1	0.300653	down
Mybpc2	myosin binding protein C, fast-type	0.300855	down
Tnf	tumor necrosis factor	0.301885	down
Dennd2d	DENN/MADD domain containing 2D	0.30216	down
Arhgef3	Rho guanine nucleotide exchange factor (GEF) 3	0.302471	down
Nop56	NOP56 ribonucleoprotein homolog (yeast)	0.302987	down
Mir142	microRNA 142	0.303379	down
Sema5a	sema domain, seven thrombospondin repeats (type 1 and type 1-like), transmembrane domain (TM) and short cytoplasmic domain, (semaphorin) 5A	0.303453	down
Ptprj	protein tyrosine phosphatase, receptor type, J	0.30371	down
Dnajb5	DnaJ (Hsp40) homolog, subfamily B, member 5	0.303778	down
Mir20a	microRNA 20a	0.305208	down
Ms4a4a	membrane-spanning 4-domains, subfamily A, member 4A	0.306131	down
Fcgrt	Fc receptor, IgG, alpha chain transporter	0.307041	down
Fam105b	family with sequence similarity 105, member B	0.307957	down
Plekho2	pleckstrin homology domain containing, family O member 2	0.30803	down
Itpr1	inositol 1,4,5-trisphosphate receptor 1	0.308402	down
Gp49a	glycoprotein 49 A	0.308887	down
Map4k5	mitogen-activated protein kinase kinase kinase kinase 5	0.309785	down
Faim3	Fas apoptotic inhibitory molecule 3	0.310613	down
Zc3h12a	zinc finger CCCH type containing 12A	0.311632	down
Ebf1	early B cell factor 1	0.311956	down
Adm	adrenomedullin	0.312468	down
AB041803	cDNA sequence AB041803	0.312878	down
Ccr5	chemokine (C-C motif) receptor 5	0.313392	down
Ccr5	chemokine (C-C motif) receptor 5	0.313392	down
Ceacam1	carcinoembryonic antigen-related cell adhesion molecule 1	0.313515	down
Snord22	small nucleolar RNA, C/D box 22	0.31385	down
Nudt15	nudix (nucleoside diphosphate linked moiety X)-type motif 15	0.313963	down
Ccr6	chemokine (C-C motif) receptor 6	0.315299	down
Relb	avian reticuloendotheliosis viral (v-rel) oncogene related B	0.316277	down
Cd97	CD97 antigen	0.316651	down
Jhdm1d	jumonji C domain-containing histone demethylase 1 homolog D (S. cerevisiae)	0.316721	down
Ctdp1	CTD (carboxy-terminal domain, RNA polymerase II, polypeptide A) phosphatase, subunit 1	0.316731	down
Cdk5r1	cyclin-dependent kinase 5, regulatory subunit 1 (p35)	0.317384	down
Ebf1	early B cell factor 1	0.317496	down
Klf10	Kruppel-like factor 10	0.31832	down
Mir155	microRNA 155	0.318572	down
Ehd3	EH-domain containing 3	0.319419	down
Rnf145	ring finger protein 145	0.319718	down
Setd2	SET domain containing 2	0.319853	down
Pdp1	pyruvate dehyrogenase phosphatase catalytic subunit 1	0.320059	down
Stk10	serine/threonine kinase 10	0.320477	down
---	---	0.321077	down
Smc6	structural maintenance of chromosomes 6	0.321205	down
Hilpda	hypoxia inducible lipid droplet associated	0.321317	down
Clec5a	C-type lectin domain family 5, member a	0.321433	down
Vcam1	vascular cell adhesion molecule 1	0.321922	down
Tob2	transducer of ERBB2, 2	0.32204	down
Pus3	pseudouridine synthase 3	0.322072	down
Ccr1	chemokine (C-C motif) receptor 1	0.322431	down
Gpr137b	G protein-coupled receptor 137B	0.322866	down
Zfp868	zinc finger protein 868	0.323142	down
Ncf1	neutrophil cytosolic factor 1	0.323549	down
Usp25	ubiquitin specific peptidase 25	0.323945	down
Map3k2	mitogen-activated protein kinase kinase kinase 2	0.323952	down
Uxt	ubiquitously expressed transcript	0.324193	down
---	---	0.324479	down
Arap2	ArfGAP with RhoGAP domain, ankyrin repeat and PH domain 2	0.324776	down
Fam107b	family with sequence similarity 107, member B	0.325002	down
Vopp1	vesicular, overexpressed in cancer, prosurvival protein 1	0.3253	down
Il10ra	interleukin 10 receptor, alpha	0.325356	down
Pde4d	phosphodiesterase 4D, cAMP specific	0.32585	down
Tcf7	transcription factor 7, T cell specific	0.326045	down
Eif1	eukaryotic translation initiation factor 1	0.326164	down
Pdcd4	programmed cell death 4	0.326242	down
Impact	imprinted and ancient	0.326649	down
---	---	0.3273	down
Nod1	nucleotide-binding oligomerization domain containing 1	0.327602	down
L3mbtl3	l(3)mbt-like 3 (Drosophila)	0.328781	down
---	---	0.329254	down
Esco1	establishment of cohesion 1 homolog 1 (S. cerevisiae)	0.330465	down
Pip4k2a	phosphatidylinositol-5-phosphate 4-kinase, type II, alpha	0.330472	down
Ypel5	yippee-like 5 (Drosophila)	0.330681	down
Adrb2	adrenergic receptor, beta 2	0.330726	down
Sdhaf1	succinate dehydrogenase complex assembly factor 1	0.33112	down
Bcl11a	B cell CLL/lymphoma 11A (zinc finger protein)	0.331855	down
Stk17b	serine/threonine kinase 17b (apoptosis-inducing)	0.331906	down
Ccdc122	coiled-coil domain containing 122	0.332158	down
Rras2	related RAS viral (r-ras) oncogene homolog 2	0.332459	down
Med11	mediator of RNA polymerase II transcription, subunit 11 homolog (S. cerevisiae)	0.332634	down
Mir15b	microRNA 15b	0.332832	down
Zfp667	zinc finger protein 667	0.333123	down
Rnf2	ring finger protein 2	0.333493	down
Fam69a	family with sequence similarity 69, member A	0.333642	down
AI848100	expressed sequence AI848100	0.334404	down
Mta3	metastasis associated 3	0.334425	down
Atp10d	ATPase, class V, type 10D	0.334597	down
Abcd2	ATP-binding cassette, sub-family D (ALD), member 2	0.334774	down
Fchsd2	FCH and double SH3 domains 2	0.334798	down
Kcnj1	potassium inwardly-rectifying channel, subfamily J, member 1	0.335167	down
Pip5k1b	phosphatidylinositol-4-phosphate 5-kinase, type 1 beta	0.335589	down
Lrrk2	leucine-rich repeat kinase 2	0.335741	down
Kcnh4	potassium voltage-gated channel, subfamily H (eag-related), member 4	0.336173	down
Rassf3	Ras association (RalGDS/AF-6) domain family member 3	0.336306	down
Tbc1d5	TBC1 domain family, member 5	0.336486	down
Snora26	small nucleolar RNA, H/ACA box 26	0.33658	down
Rps6ka5	ribosomal protein S6 kinase, polypeptide 5	0.336665	down
Myc	myelocytomatosis oncogene	0.337149	down
Susd1	sushi domain containing 1	0.33721	down
Avl9	AVL9 homolog (S. cerevisiase)	0.337535	down
Eml4	echinoderm microtubule associated protein like 4	0.338036	down
Itgb7	integrin beta 7	0.338214	down
---	---	0.338236	down
Pold4	polymerase (DNA-directed), delta 4	0.339334	down
Bri3	brain protein I3	0.339547	down
Ilf3	interleukin enhancer binding factor 3	0.339995	down
Ms4a3	membrane-spanning 4-domains, subfamily A, member 3	0.340037	down
Pik3ap1	phosphoinositide-3-kinase adaptor protein 1	0.340383	down
Mapk11	mitogen-activated protein kinase 11	0.340775	down
Jakmip1	janus kinase and microtubule interacting protein 1	0.340906	down
D930015E06Rik	RIKEN cDNA D930015E06 gene	0.341084	down
Ankrd44	ankyrin repeat domain 44	0.341874	down
Chmp1b	charged multivesicular body protein 1B	0.342224	down
Setd2	SET domain containing 2	0.342565	down
Cr2	complement receptor 2	0.342778	down
Rasgrp1	RAS guanyl releasing protein 1	0.342965	down
Epsti1	epithelial stromal interaction 1 (breast)	0.342988	down
Spag9	sperm associated antigen 9	0.343851	down
Ahnak	AHNAK nucleoprotein (desmoyokin)	0.344819	down
Sit1	suppression inducing transmembrane adaptor 1	0.345674	down
Myo1e	myosin IE	0.345918	down
Prosc	proline synthetase co-transcribed	0.346582	down
Fam102a	family with sequence similarity 102, member A	0.346627	down
Lrrc33	leucine rich repeat containing 33	0.346891	down
Pira2	paired-Ig-like receptor A2	0.347176	down
Mirlet7d	microRNA let7d	0.347331	down
Dusp18	dual specificity phosphatase 18	0.347596	down
C030034I22Rik	RIKEN cDNA C030034I22 gene	0.348006	down
Jmy	junction-mediating and regulatory protein	0.348347	down
Lyst	lysosomal trafficking regulator	0.348819	down
Lemd3	LEM domain containing 3	0.349112	down
0610037L13Rik	RIKEN cDNA 0610037L13 gene	0.349202	down
Bcl2a1c	B cell leukemia/lymphoma 2 related protein A1c	0.349252	down
Ralgds	ral guanine nucleotide dissociation stimulator	0.349981	down
---	---	0.350095	down
Cyth1	cytohesin 1	0.350704	down
Rrad	Ras-related associated with diabetes	0.350818	down
Jmjd1c	jumonji domain containing 1C	0.350836	down
Ikzf3	IKAROS family zinc finger 3	0.35111	down
Bcl2a1a	B cell leukemia/lymphoma 2 related protein A1a	0.351168	down
1700021K19Rik	RIKEN cDNA 1700021K19 gene	0.351334	down
Lcp1	lymphocyte cytosolic protein 1	0.351447	down
Zfp619	zinc finger protein 619	0.351673	down
5031414D18Rik	RIKEN cDNA 5031414D18 gene	0.351814	down
Set	SET nuclear oncogene	0.352624	down
Socs3	suppressor of cytokine signaling 3	0.352867	down
Dek	DEK oncogene (DNA binding)	0.353353	down
Cd37	CD37 antigen	0.353721	down
Lrrk2	leucine-rich repeat kinase 2	0.353857	down
Taf4b	TAF4B RNA polymerase II, TATA box binding protein (TBP)-associated factor	0.354106	down
Snora75	small nucleolar RNA, H/ACA box 75	0.3543	down
Slc25a36	solute carrier family 25, member 36	0.35458	down
Phlpp1	PH domain and leucine rich repeat protein phosphatase 1	0.354611	down
Fbxl12	F-box and leucine-rich repeat protein 12	0.354807	down
Bcl2a1b	B cell leukemia/lymphoma 2 related protein A1b	0.354894	down
Sun2	Sad1 and UNC84 domain containing 2	0.35541	down
1810032O08Rik	RIKEN cDNA 1810032O08 gene	0.355476	down
Bcl2a1d	B cell leukemia/lymphoma 2 related protein A1d	0.355733	down
H2-Eb1	histocompatibility 2, class II antigen E beta	0.356104	down
Lpp	LIM domain containing preferred translocation partner in lipoma	0.356124	down
Nampt	nicotinamide phosphoribosyltransferase	0.356384	down
Cdh17	cadherin 17	0.356457	down
Grap	GRB2-related adaptor protein	0.356799	down
Lifr	leukemia inhibitory factor receptor	0.357055	down
BC031781	cDNA sequence BC031781	0.357607	down
Phxr1	per-hexamer repeat gene 1	0.357616	down
Snord95	small nucleolar RNA, C/D box 95	0.358035	down
Ssh1	slingshot homolog 1 (Drosophila)	0.358654	down
Pydc3	pyrin domain containing 3	0.359102	down
Clk1	CDC-like kinase 1	0.35936	down
Tfip11	tuftelin interacting protein 11	0.359464	down
Arf2	ADP-ribosylation factor 2	0.359478	down
A930001N09Rik	RIKEN cDNA A930001N09 gene	0.359509	down
Gga2	golgi associated, gamma adaptin ear containing, ARF binding protein 2	0.359543	down
Ffar1	free fatty acid receptor 1	0.359591	down
Lrmp	lymphoid-restricted membrane protein	0.359671	down
Dusp2	dual specificity phosphatase 2	0.359913	down
Hps3	Hermansky-Pudlak syndrome 3 homolog (human)	0.359941	down
Lck	lymphocyte protein tyrosine kinase	0.361014	down
Rnf146	ring finger protein 146	0.361049	down
Fus	fusion, derived from t(12;16) malignant liposarcoma (human)	0.361133	down
Snord68	small nucleolar RNA, C/D box 68	0.361172	down
Dock11	dedicator of cytokinesis 11	0.361224	down
Usp11	ubiquitin specific peptidase 11	0.361562	down
Ccnl1	cyclin L1	0.361701	down
BC051142	cDNA sequence BC051142	0.361756	down
Iqsec1	IQ motif and Sec7 domain 1	0.36253	down
Alox5	arachidonate 5-lipoxygenase	0.362816	down
Pld4	phospholipase D family, member 4	0.363017	down
Ets1	E26 avian leukemia oncogene 1, 5' domain	0.363092	down
Flcn	folliculin	0.363191	down
Zfp62	zinc finger protein 62	0.363353	down
1700048O20Rik	RIKEN cDNA 1700048O20 gene	0.363472	down
A630001O12Rik	RIKEN cDNA A630001O12 gene	0.364059	down
C1qb	complement component 1, q subcomponent, beta polypeptide	0.364139	down
4632427E13Rik	RIKEN cDNA 4632427E13 gene	0.36463	down
Mir7-1	microRNA 7-1	0.364747	down
Tmem88	transmembrane protein 88	0.36509	down
Mef2d	myocyte enhancer factor 2D	0.365496	down
Bmp2k	BMP2 inducible kinase	0.365694	down
Stk11ip	serine/threonine kinase 11 interacting protein	0.365906	down
4933426M11Rik	RIKEN cDNA 4933426M11 gene	0.366196	down
Rpl5	ribosomal protein L5	0.367227	down
Gapt	Grb2-binding adaptor, transmembrane	0.367395	down
Tle3	transducin-like enhancer of split 3, homolog of Drosophila E(spl)	0.367943	down
Coq10b	coenzyme Q10 homolog B (S. cerevisiae)	0.36812	down
Gmip	Gem-interacting protein	0.368155	down
Zranb1	zinc finger, RAN-binding domain containing 1	0.369021	down
Slfn1	schlafen 1	0.369084	down
Txnrd3	thioredoxin reductase 3	0.369309	down
Tmem64	transmembrane protein 64	0.369329	down
Bcl7b	B cell CLL/lymphoma 7B	0.369487	down
Dot1l	DOT1-like, histone H3 methyltransferase (S. cerevisiae)	0.370495	down
H2-Q6	histocompatibility 2, Q region locus 6	0.370607	down
Zfp295	zinc finger protein 295	0.370899	down
1700056E22Rik	RIKEN cDNA 1700056E22 gene	0.371009	down
Spns2	spinster homolog 2 (Drosophila)	0.371193	down
Fnip1	folliculin interacting protein 1	0.371507	down
Herc3	hect domain and RLD 3	0.37165	down
Tmem55b	transmembrane protein 55b	0.371771	down
Apbb1ip	amyloid beta (A4) precursor protein-binding, family B, member 1 interacting protein	0.371837	down
Csrnp1	cysteine-serine-rich nuclear protein 1	0.37191	down
Wsb1	WD repeat and SOCS box-containing 1	0.372233	down
Sdhaf1	succinate dehydrogenase complex assembly factor 1	0.372359	down
Tifa	TRAF-interacting protein with forkhead-associated domain	0.372536	down
Patl1	protein associated with topoisomerase II homolog 1 (yeast)	0.372748	down
Fcrl1	Fc receptor-like 1	0.372811	down
Cd3g	CD3 antigen, gamma polypeptide	0.373299	down
Dpp4	dipeptidylpeptidase 4	0.373442	down
Snai3	snail homolog 3 (Drosophila)	0.373715	down
Fam134c	family with sequence similarity 134, member C	0.374187	down
Zbtb37	zinc finger and BTB domain containing 37	0.37462	down
Pram1	PML-RAR alpha-regulated adaptor molecule 1	0.375282	down
Eno3	enolase 3, beta muscle	0.3753	down
Slc20a1	solute carrier family 20, member 1	0.375869	down
Parp3	poly (ADP-ribose) polymerase family, member 3	0.376079	down
Neil1	nei endonuclease VIII-like 1 (E. coli)	0.376839	down
Anxa2	annexin A2	0.376958	down
Lrrc61	leucine rich repeat containing 61	0.377046	down
Isy1	ISY1 splicing factor homolog (S. cerevisiae)	0.377304	down
A430084P05Rik	RIKEN cDNA A430084P05 gene	0.377431	down
Ephx1	epoxide hydrolase 1, microsomal	0.37803	down
Esco1	establishment of cohesion 1 homolog 1 (S. cerevisiae)	0.378188	down
Tox	thymocyte selection-associated high mobility group box	0.378457	down
Med7	mediator complex subunit 7	0.378561	down
Cycs	cytochrome c, somatic	0.379155	down
Phf1	PHD finger protein 1	0.37919	down
Havcr1	hepatitis A virus cellular receptor 1	0.379206	down
Pde7a	phosphodiesterase 7A	0.379334	down
Ptprj	protein tyrosine phosphatase, receptor type, J	0.379636	down
Rnf43	ring finger protein 43	0.379894	down
Aff1	AF4/FMR2 family, member 1	0.380457	down
Map2k6	mitogen-activated protein kinase kinase 6	0.380744	down
---	---	0.380821	down
Stat4	signal transducer and activator of transcription 4	0.380897	down
Gabarapl2	gamma-aminobutyric acid (GABA) A receptor-associated protein-like 2	0.381087	down
Fam117b	family with sequence similarity 117, member B	0.38135	down
H2-Ab1	histocompatibility 2, class II antigen A, beta 1	0.381475	down
Dusp8	dual specificity phosphatase 8	0.381793	down
Irak3	interleukin-1 receptor-associated kinase 3	0.3819	down
Slc28a2	solute carrier family 28 (sodium-coupled nucleoside transporter), member 2	0.382298	down
Unc119b	unc-119 homolog B (C. elegans)	0.382327	down
2410002F23Rik	RIKEN cDNA 2410002F23 gene	0.382451	down
Tpd52	tumor protein D52	0.382739	down
Ppargc1a	peroxisome proliferative activated receptor, gamma, coactivator 1 alpha	0.383109	down
Klhl24	kelch-like 24 (Drosophila)	0.383306	down
Ddit3	DNA-damage inducible transcript 3	0.383435	down
Ube2d1	ubiquitin-conjugating enzyme E2D 1, UBC4/5 homolog (yeast)	0.383558	down
Mfhas1	malignant fibrous histiocytoma amplified sequence 1	0.383601	down
Dip2b	DIP2 disco-interacting protein 2 homolog B (Drosophila)	0.383619	down
Cxcl16	chemokine (C-X-C motif) ligand 16	0.38386	down
---	---	0.384103	down
Mppe1	metallophosphoesterase 1	0.384265	down
Pear1	platelet endothelial aggregation receptor 1	0.384368	down
Rbm33	RNA binding motif protein 33	0.384532	down
Ttc28	tetratricopeptide repeat domain 28	0.384558	down
Apobec1	apolipoprotein B mRNA editing enzyme, catalytic polypeptide 1	0.38467	down
Zbtb20	zinc finger and BTB domain containing 20	0.385291	down
Acap1	ArfGAP with coiled-coil, ankyrin repeat and PH domains 1	0.385486	down
Rgl1	ral guanine nucleotide dissociation stimulator,-like 1	0.385998	down
Pacs1	phosphofurin acidic cluster sorting protein 1	0.386311	down
Lpp	LIM domain containing preferred translocation partner in lipoma	0.386396	down
Arid1b	AT rich interactive domain 1B (SWI-like)	0.386459	down
Phactr4	phosphatase and actin regulator 4	0.38656	down
Nfkb2	nuclear factor of kappa light polypeptide gene enhancer in B cells 2, p49/p100	0.386898	down
I730030J21Rik	RIKEN cDNA I730030J21 gene	0.387001	down
Zfp110	zinc finger protein 110	0.38747	down
Snord35b	small nucleolar RNA, C/D box 35B	0.387692	down
Sh2b3	SH2B adaptor protein 3	0.387822	down
Zyg11b	zyg-ll homolog B (C. elegans)	0.387835	down
Mob1a	MOB kinase activator 1A	0.387966	down
Rfx5	regulatory factor X, 5 (influences HLA class II expression)	0.388372	down
Plcxd2	phosphatidylinositol-specific phospholipase C, X domain containing 2	0.388421	down
D230037D09Rik	RIKEN cDNA D230037D09 gene	0.388593	down
Scarna17	small Cajal body-specific RNA 17	0.388899	down
Scarna17	small Cajal body-specific RNA 17	0.388899	down
Tgfb1	transforming growth factor, beta 1	0.388994	down
Aim1	absent in melanoma 1	0.389362	down
Zfp36l1	zinc finger protein 36, C3H type-like 1	0.389703	down
Ppargc1a	peroxisome proliferative activated receptor, gamma, coactivator 1 alpha	0.390097	down
Tmod3	tropomodulin 3	0.390194	down
Jarid2	jumonji, AT rich interactive domain 2	0.391013	down
Prf1	perforin 1 (pore forming protein)	0.391176	down
Kansl1	KAT8 regulatory NSL complex subunit 1	0.391204	down
Gramd4	GRAM domain containing 4	0.391475	down
Aff4	AF4/FMR2 family, member 4	0.391513	down
Akap13	A kinase (PRKA) anchor protein 13	0.391572	down
Snx30	sorting nexin family member 30	0.39184	down
Cxxc5	CXXC finger 5	0.392379	down
Ikbkb	inhibitor of kappaB kinase beta	0.392526	down
Blvrb	biliverdin reductase B (flavin reductase (NADPH))	0.392651	down
Irs2	insulin receptor substrate 2	0.393139	down
Srrd	SRR1 domain containing	0.393562	down
Celf2	CUGBP, Elav-like family member 2	0.393591	down
---	---	0.393768	down
Ip6k2	inositol hexaphosphate kinase 2	0.394035	down
Ube2l6	ubiquitin-conjugating enzyme E2L 6	0.394316	down
Hbp1	high mobility group box transcription factor 1	0.394367	down
Egr1	early growth response 1	0.394945	down
2810416G20Rik	RIKEN cDNA 2810416G20 gene	0.395283	down
Epha2	Eph receptor A2	0.395953	down
Smg1	SMG1 homolog, phosphatidylinositol 3-kinase-related kinase (C. elegans)	0.396259	down
Cpa3	carboxypeptidase A3, mast cell	0.397078	down
Rbm4b	RNA binding motif protein 4B	0.397631	down
Pira11	paired-Ig-like receptor A11	0.397858	down
---	---	0.39832	down
Lbp	lipopolysaccharide binding protein	0.398323	down
Max	Max protein	0.398584	down
Kctd10	potassium channel tetramerisation domain containing 10	0.398614	down
Smad2	SMAD family member 2	0.398669	down
---	---	0.399227	down
Nrm	nurim (nuclear envelope membrane protein)	0.399393	down
Vps26b	vacuolar protein sorting 26 homolog B (yeast)	2.50038	up
Tbc1d19	TBC1 domain family, member 19	2.50205	up
Zfp934	zinc finger protein 934	2.50228	up
BC048355	cDNA sequence BC048355	2.50394	up
Nup35	nucleoporin 35	2.50465	up
Rab3b	RAB3B, member RAS oncogene family	2.50498	up
Dhcr7	7-dehydrocholesterol reductase	2.5077	up
Ap3m1	adaptor-related protein complex 3, mu 1 subunit	2.50871	up
Coro2a	coronin, actin binding protein 2A	2.50916	up
Prrg4	proline rich Gla (G-carboxyglutamic acid) 4 (transmembrane)	2.50975	up
Dtl	denticleless homolog (Drosophila)	2.51047	up
Ccnf	cyclin F	2.5135	up
Ttll12	tubulin tyrosine ligase-like family, member 12	2.5139	up
Ei24	etoposide induced 2.4 mRNA	2.51544	up
Rnu3b1	U3B small nuclear RNA 1	2.51616	up
Rnu3b1	U3B small nuclear RNA 1	2.51616	up
Rnu3b1	U3B small nuclear RNA 1	2.51616	up
Rnu3b1	U3B small nuclear RNA 1	2.51616	up
---	---	2.51685	up
Tmtc4	transmembrane and tetratricopeptide repeat containing 4	2.51758	up
Gnpnat1	glucosamine-phosphate N-acetyltransferase 1	2.51913	up
Kif15	kinesin family member 15	2.52021	up
Slco3a1	solute carrier organic anion transporter family, member 3a1	2.5215	up
Tmem184b	transmembrane protein 184b	2.52379	up
Glis3	GLIS family zinc finger 3	2.52763	up
Gnpnat1	glucosamine-phosphate N-acetyltransferase 1	2.52836	up
Ndufb9	NADH dehydrogenase (ubiquinone) 1 beta subcomplex, 9	2.5309	up
Psmd14	proteasome (prosome, macropain) 26S subunit, non-ATPase, 14	2.53346	up
Dpp3	dipeptidylpeptidase 3	2.53362	up
Crls1	cardiolipin synthase 1	2.53437	up
Usp44	ubiquitin specific peptidase 44	2.535	up
Mrpl51	mitochondrial ribosomal protein L51	2.53526	up
Kdelr1	KDEL (Lys-Asp-Glu-Leu) endoplasmic reticulum protein retention receptor 1	2.53542	up
Pls3	plastin 3 (T-isoform)	2.53565	up
---	---	2.53651	up
Eif2d	eukaryotic translation initiation factor 2D	2.53669	up
Kcnk5	potassium channel, subfamily K, member 5	2.53963	up
Man2a1	mannosidase 2, alpha 1	2.53997	up
Il13ra1	interleukin 13 receptor, alpha 1	2.54023	up
---	---	2.54178	up
Zwint	ZW10 interactor	2.5424	up
Vmp1	vacuole membrane protein 1	2.54382	up
Rad54l	RAD54 like (S. cerevisiae)	2.54417	up
Mut	methylmalonyl-Coenzyme A mutase	2.54439	up
Galns	galactosamine (N-acetyl)-6-sulfate sulfatase	2.5445	up
Nck2	non-catalytic region of tyrosine kinase adaptor protein 2	2.54454	up
Golph3l	golgi phosphoprotein 3-like	2.54463	up
---	---	2.54649	up
Cd99l2	CD99 antigen-like 2	2.54883	up
Tmcc3	transmembrane and coiled coil domains 3	2.54994	up
Hist1h4c	histone cluster 1, H4c	2.55195	up
Zranb3	zinc finger, RAN-binding domain containing 3	2.55229	up
Nup35	nucleoporin 35	2.55235	up
Mrpl18	mitochondrial ribosomal protein L18	2.55579	up
D2Ertd750e	DNA segment, Chr 2, ERATO Doi 750, expressed	2.55679	up
Rpl17	ribosomal protein L17	2.55814	up
Wfs1	Wolfram syndrome 1 homolog (human)	2.56082	up
Lrp8	low density lipoprotein receptor-related protein 8, apolipoprotein e receptor	2.5613	up
Rad51l1	RAD51-like 1 (S. cerevisiae)	2.56145	up
Dap	death-associated protein	2.56521	up
H2-T24	histocompatibility 2, T region locus 24	2.56532	up
Extl2	exostoses (multiple)-like 2	2.56847	up
---	---	2.57023	up
Spn	sialophorin	2.57107	up
Pkm	pyruvate kinase, muscle	2.57316	up
Atp5g1	ATP synthase, H+ transporting, mitochondrial F0 complex, subunit c1 (subunit 9)	2.57426	up
---	---	2.5751	up
Rgs10	regulator of G-protein signalling 10	2.57652	up
Cdk14	cyclin-dependent kinase 14	2.57891	up
Ap3m1	adaptor-related protein complex 3, mu 1 subunit	2.57941	up
Sfxn1	sideroflexin 1	2.58007	up
Zfp955a	zinc finger protein 955A	2.58039	up
Fam78a	family with sequence similarity 78, member A	2.58264	up
Nudt22	nudix (nucleoside diphosphate linked moiety X)-type motif 22	2.58325	up
Nmral1	NmrA-like family domain containing 1	2.58566	up
Stt3a	STT3, subunit of the oligosaccharyltransferase complex, homolog A (S. cerevisiae)	2.58586	up
Tm9sf1	transmembrane 9 superfamily member 1	2.58901	up
Bst1	bone marrow stromal cell antigen 1	2.59131	up
Pim2	proviral integration site 2	2.59503	up
Rnf170	ring finger protein 170	2.59587	up
Slamf6	SLAM family member 6	2.59594	up
---	---	2.59824	up
Ptgir	prostaglandin I receptor (IP)	2.59998	up
Tacc3	transforming, acidic coiled-coil containing protein 3	2.6034	up
Elmod2	ELMO domain containing 2	2.60535	up
Ifi47	interferon gamma inducible protein 47	2.61134	up
Igkv10-96	immunoglobulin kappa variable 10-96	2.61266	up
Ube4a	ubiquitination factor E4A, UFD2 homolog (S. cerevisiae)	2.61395	up
Tlr4	toll-like receptor 4	2.61534	up
Dsc1	desmocollin 1	2.61678	up
Snx14	sorting nexin 14	2.61707	up
Yipf5	Yip1 domain family, member 5	2.61726	up
Alg5	asparagine-linked glycosylation 5 (dolichyl-phosphate beta-glucosyltransferase)	2.61793	up
E2f3	E2F transcription factor 3	2.61825	up
Tns3	tensin 3	2.62065	up
Zfp948	zinc finger protein 948	2.62113	up
Hist1h2bm	histone cluster 1, H2bm	2.62286	up
Pppde2	PPPDE peptidase domain containing 2	2.62384	up
Wdyhv1	WDYHV motif containing 1	2.62463	up
Eif4ebp1	eukaryotic translation initiation factor 4E binding protein 1	2.62565	up
Cisd1	CDGSH iron sulfur domain 1	2.62857	up
Skp2	S-phase kinase-associated protein 2 (p45)	2.62875	up
Zfp53	zinc finger protein 53	2.63125	up
Ero1l	ERO1-like (S. cerevisiae)	2.63211	up
Tor2a	torsin family 2, member A	2.63457	up
Fgf11	fibroblast growth factor 11	2.63621	up
Fbxo5	F-box protein 5	2.63725	up
Itm2c	integral membrane protein 2C	2.6387	up
6720463M24Rik	RIKEN cDNA 6720463M24 gene	2.64106	up
Tmem165	transmembrane protein 165	2.64194	up
Mrpl42	mitochondrial ribosomal protein L42	2.64253	up
Swi5	SWI5 recombination repair homolog (yeast)	2.64303	up
Cd2bp2	CD2 antigen (cytoplasmic tail) binding protein 2	2.6438	up
Os9	amplified in osteosarcoma	2.64723	up
Myo1h	myosin 1H	2.64775	up
Fdft1	farnesyl diphosphate farnesyl transferase 1	2.64823	up
Mlec	malectin	2.64946	up
Ndufs5	NADH dehydrogenase (ubiquinone) Fe-S protein 5	2.65448	up
Zfp719	zinc finger protein 719	2.65586	up
---	---	2.65973	up
Fam46c	family with sequence similarity 46, member C	2.66417	up
Mir148a	microRNA 148a	2.66448	up
Tpr	translocated promoter region	2.66496	up
1700034H14Rik	RIKEN cDNA 1700034H14 gene	2.66537	up
Gvin1	GTPase, very large interferon inducible 1	2.66821	up
Atp6v0a2	ATPase, H+ transporting, lysosomal V0 subunit A2	2.67167	up
Fpr1	formyl peptide receptor 1	2.67326	up
Mgat1	mannoside acetylglucosaminyltransferase 1	2.67473	up
---	---	2.67579	up
Arhgap19	Rho GTPase activating protein 19	2.6794	up
Zwilch	Zwilch, kinetochore associated, homolog (Drosophila)	2.68044	up
Hist1h2bc	histone cluster 1, H2bc	2.68117	up
Iars	isoleucine-tRNA synthetase	2.68272	up
---	---	2.68432	up
2310004I24Rik	RIKEN cDNA 2310004I24 gene	2.68513	up
Tmem48	transmembrane protein 48	2.68565	up
---	---	2.68595	up
Atp5g1	ATP synthase, H+ transporting, mitochondrial F0 complex, subunit c1 (subunit 9)	2.68707	up
---	---	2.68763	up
Sigmar1	sigma non-opioid intracellular receptor 1	2.68857	up
Wdr67	WD repeat domain 67	2.68927	up
Wdr76	WD repeat domain 76	2.69242	up
Mms22l	MMS22-like, DNA repair protein	2.69385	up
Hax1	HCLS1 associated X-1	2.69588	up
Atat1	alpha tubulin acetyltransferase 1	2.69884	up
Mrpl37	mitochondrial ribosomal protein L37	2.69947	up
Txndc11	thioredoxin domain containing 11	2.70139	up
Polk	polymerase (DNA directed), kappa	2.70181	up
G2e3	G2/M-phase specific E3 ubiquitin ligase	2.70394	up
Zfp945	zinc finger protein 945	2.70487	up
Nup37	nucleoporin 37	2.70614	up
Larp1b	La ribonucleoprotein domain family, member 1B	2.70616	up
4930455C21Rik	RIKEN cDNA 4930455C21 gene	2.70916	up
3000002C10Rik	glyceraldehyde-3-phosphate dehydrogenase pseudogene	2.71022	up
Fdft1	farnesyl diphosphate farnesyl transferase 1	2.7116	up
Atp2a2	ATPase, Ca++ transporting, cardiac muscle, slow twitch 2	2.71348	up
Hax1	HCLS1 associated X-1	2.71363	up
Igkv1-133	immunoglobulin kappa variable 1-133	2.71447	up
Rrm1	ribonucleotide reductase M1	2.71912	up
Fdps	farnesyl diphosphate synthetase	2.72097	up
Cog6	component of oligomeric golgi complex 6	2.721	up
Tmem129	transmembrane protein 129	2.72512	up
Echdc1	enoyl Coenzyme A hydratase domain containing 1	2.72803	up
Dennd5b	DENN/MADD domain containing 5B	2.73129	up
Selm	selenoprotein M	2.73395	up
Mfsd4	major facilitator superfamily domain containing 4	2.73849	up
Csf2rb2	colony stimulating factor 2 receptor, beta 2, low-affinity (granulocyte-macrophage)	2.73859	up
Slc25a10	solute carrier family 25 (mitochondrial carrier, dicarboxylate transporter), member 10	2.74208	up
Gltpd1	glycolipid transfer protein domain containing 1	2.74303	up
---	---	2.74541	up
Polr2l	polymerase (RNA) II (DNA directed) polypeptide L	2.74957	up
Ly6i	lymphocyte antigen 6 complex, locus I	2.75259	up
Tmem62	transmembrane protein 62	2.756	up
Praf2	PRA1 domain family 2	2.75634	up
Wipi1	WD repeat domain, phosphoinositide interacting 1	2.75666	up
Zfp229	zinc finger protein 229	2.75725	up
Ccl2	chemokine (C-C motif) ligand 2	2.75872	up
Yif1b	Yip1 interacting factor homolog B (S. cerevisiae)	2.76162	up
Coq3	coenzyme Q3 homolog, methyltransferase (yeast)	2.76206	up
Hist1h2bc	histone cluster 1, H2bc	2.76238	up
Grxcr1	glutaredoxin, cysteine rich 1	2.76402	up
Syvn1	synovial apoptosis inhibitor 1, synoviolin	2.76439	up
Zfp808	zinc finger protein 80	2.77257	up
Tmem194	transmembrane protein 194	2.77321	up
A430107O13Rik	RIKEN cDNA A430107O13 gene	2.77329	up
Adk	adenosine kinase	2.77363	up
Hepacam2	HEPACAM family member 2	2.77451	up
Arhgap11a	Rho GTPase activating protein 11A	2.77456	up
---	---	2.77468	up
Fancb	Fanconi anemia, complementation group B	2.77739	up
Psmb5	proteasome (prosome, macropain) subunit, beta type 5	2.78092	up
Cep76	centrosomal protein 76	2.78101	up
Hist1h2bb	histone cluster 1, H2bb	2.7816	up
Ppfibp1	PTPRF interacting protein, binding protein 1 (liprin beta 1)	2.78183	up
Fanci	Fanconi anemia, complementation group I	2.78563	up
Iglv1	immunoglobulin lambda variable 1	2.78786	up
N6amt2	N-6 adenine-specific DNA methyltransferase 2 (putative)	2.78797	up
Sec23b	SEC23B (S. cerevisiae)	2.78877	up
Rint1	RAD50 interactor 1	2.79323	up
Sv2b	synaptic vesicle glycoprotein 2 b	2.79568	up
Gstm3	glutathione S-transferase, mu 3	2.80146	up
Hbs1l	Hbs1-like (S. cerevisiae)	2.80147	up
4632419I22Rik	RIKEN cDNA 4632419I22 gene	2.8072	up
Mlec	malectin	2.80826	up
Slc7a5	solute carrier family 7 (cationic amino acid transporter, y+ system), member 5	2.80941	up
Hsp90b1	heat shock protein 90, beta (Grp94), member 1	2.81238	up
Nudt5	nudix (nucleoside diphosphate linked moiety X)-type motif 5	2.81291	up
Polr2j	polymerase (RNA) II (DNA directed) polypeptide J	2.81628	up
Igkv4-59	immunoglobulin kappa variable 4-59	2.81706	up
Mfsd6	major facilitator superfamily domain containing 6	2.81801	up
Sdc1	syndecan 1	2.81862	up
Pomt2	protein-O-mannosyltransferase 2	2.82115	up
Dsel	dermatan sulfate epimerase-like	2.82248	up
Asf1b	ASF1 anti-silencing function 1 homolog B (S. cerevisiae)	2.82365	up
A2ld1	AIG2-like domain 1	2.82423	up
Polr2l	polymerase (RNA) II (DNA directed) polypeptide L	2.82479	up
Cenpf	centromere protein F	2.82492	up
0610031J06Rik	RIKEN cDNA 0610031J06 gene	2.82502	up
E2f8	E2F transcription factor 8	2.82599	up
Tspan6	tetraspanin 6	2.82639	up
Aurka	aurora kinase A	2.82775	up
Sft2d2	SFT2 domain containing 2	2.82999	up
Rnf5	ring finger protein 5	2.83242	up
Ighv1-72	immunoglobulin heavy variable 1-72	2.84023	up
Actr3b	ARP3 actin-related protein 3B	2.84288	up
---	---	2.845	up
Cyb5	cytochrome b-5	2.84523	up
Tspan5	tetraspanin 5	2.8459	up
Fah	fumarylacetoacetate hydrolase	2.85205	up
Rps6ka2	ribosomal protein S6 kinase, polypeptide 2	2.85292	up
Tfg	Trk-fused gene	2.85325	up
---	---	2.85367	up
Tfb1m	transcription factor B1, mitochondrial	2.85391	up
Chrna10	cholinergic receptor, nicotinic, alpha polypeptide 10	2.85878	up
Uso1	USO1 homolog, vesicle docking protein (yeast)	2.85957	up
Esco2	establishment of cohesion 1 homolog 2 (S. cerevisiae)	2.86424	up
Trp53inp1	transformation related protein 53 inducible nuclear protein 1	2.86451	up
Ikbip	IKBKB interacting protein	2.86487	up
Lphn2	latrophilin 2	2.86742	up
Slc39a14	solute carrier family 39 (zinc transporter), member 14	2.86792	up
---	---	2.87108	up
Nbas	neuroblastoma amplified sequence	2.87145	up
---	---	2.87167	up
Krtcap2	keratinocyte associated protein 2	2.87245	up
Man1b1	mannosidase, alpha, class 1B, member 1	2.87442	up
Abcb6	ATP-binding cassette, sub-family B (MDR/TAP), member 6	2.87612	up
Nmrk1	nicotinamide riboside kinase 1	2.87695	up
Igkv4-68	immunoglobulin kappa variable 4-68	2.87853	up
Morn2	MORN repeat containing 2	2.88549	up
Clspn	claspin homolog (Xenopus laevis)	2.88756	up
Preb	prolactin regulatory element binding	2.88802	up
Tipin	timeless interacting protein	2.89316	up
Xk	Kell blood group precursor (McLeod phenotype) homolog	2.89457	up
Lpl	lipoprotein lipase	2.89829	up
---	---	2.89984	up
Stard5	StAR-related lipid transfer (START) domain containing 5	2.90053	up
Hist2h2bb	histone cluster 2, H2bb	2.90091	up
Manf	mesencephalic astrocyte-derived neurotrophic factor	2.90212	up
Cdkn2b	cyclin-dependent kinase inhibitor 2B (p15, inhibits CDK4)	2.90436	up
Met	met proto-oncogene	2.90582	up
Dhrs7	dehydrogenase/reductase (SDR family) member 7	2.90837	up
Bard1	BRCA1 associated RING domain 1	2.90997	up
Troap	trophinin associated protein	2.91505	up
Asph	aspartate-beta-hydroxylase	2.91565	up
Pon2	paraoxonase 2	2.92089	up
Golga1	golgi autoantigen, golgin subfamily a, 1	2.92395	up
Slc30a7	solute carrier family 30 (zinc transporter), member 7	2.92424	up
Ick	intestinal cell kinase	2.92632	up
Arfip2	ADP-ribosylation factor interacting protein 2	2.92646	up
Ndufa1	NADH dehydrogenase (ubiquinone) 1 alpha subcomplex, 1	2.92729	up
---	---	2.92953	up
Mpi	mannose phosphate isomerase	2.93371	up
Slc43a3	solute carrier family 43, member 3	2.9346	up
Apoo	apolipoprotein O	2.93562	up
Fut8	fucosyltransferase 8	2.93582	up
Tulp3	tubby-like protein 3	2.93766	up
AI607873	expressed sequence AI607873	2.93787	up
Bckdk	branched chain ketoacid dehydrogenase kinase	2.93861	up
Lss	lanosterol synthase	2.93883	up
Cenpi	centromere protein I	2.94283	up
Rpa3	replication protein A3	2.94548	up
Me1	malic enzyme 1, NADP(+)-dependent, cytosolic	2.95434	up
H47	histocompatibility 47	2.95448	up
Lars	leucyl-tRNA synthetase	2.95599	up
Gnaq	guanine nucleotide binding protein, alpha q polypeptide	2.95675	up
Pou2af1	POU domain, class 2, associating factor 1	2.95872	up
BC030867	cDNA sequence BC030867	2.9612	up
Nomo1	nodal modulator 1	2.96288	up
---	---	2.96397	up
Polh	polymerase (DNA directed), eta (RAD 30 related)	2.96724	up
Bsg	basigin	2.96809	up
Dpy19l1	dpy-19-like 1 (C. elegans)	2.97069	up
Hmgn5	high-mobility group nucleosome binding domain 5	2.97132	up
Pole	polymerase (DNA directed), epsilon	2.97146	up
Cyp20a1	cytochrome P450, family 20, subfamily a, polypeptide 1	2.97469	up
---	---	2.98063	up
Slc7a7	solute carrier family 7 (cationic amino acid transporter, y+ system), member 7	2.98234	up
Cenph	centromere protein H	2.98283	up
Lass6	LAG1 homolog, ceramide synthase 6	2.98443	up
Cdkn2c	cyclin-dependent kinase inhibitor 2C (p18, inhibits CDK4)	2.98624	up
Bnip3	BCL2/adenovirus E1B interacting protein 3	2.98866	up
---	---	2.99032	up
Mfsd11	major facilitator superfamily domain containing 11	2.99375	up
Pck2	phosphoenolpyruvate carboxykinase 2 (mitochondrial)	2.99601	up
Lig4	ligase IV, DNA, ATP-dependent	2.99848	up
Cdkn1a	cyclin-dependent kinase inhibitor 1A (P21)	3.00131	up
Tnfaip6	tumor necrosis factor alpha induced protein 6	3.0083	up
Ccdc88a	coiled coil domain containing 88A	3.00941	up
Chek2	checkpoint kinase 2	3.01695	up
Bst2	bone marrow stromal cell antigen 2	3.01857	up
H13	histocompatibility 13	3.02041	up
Tmco1	transmembrane and coiled-coil domains 1	3.02043	up
Zfp563	zinc finger protein 563	3.02195	up
Hells	helicase, lymphoid specific	3.02758	up
Cdkn3	cyclin-dependent kinase inhibitor 3	3.02923	up
Yars	tyrosyl-tRNA synthetase	3.03173	up
Arhgap10	Rho GTPase activating protein 10	3.03202	up
Ttc26	tetratricopeptide repeat domain 26	3.03422	up
Nme6	NME/NM23 nucleoside diphosphate kinase 6	3.03429	up
Leprotl1	leptin receptor overlapping transcript-like 1	3.03444	up
Sec61a1	Sec61 alpha 1 subunit (S. cerevisiae)	3.0374	up
Cox4i2	cytochrome c oxidase subunit IV isoform 2	3.03755	up
Zfp101	zinc finger protein 101	3.04142	up
Eid3	EP300 interacting inhibitor of differentiation 3	3.04189	up
4931440P22Rik	RIKEN cDNA 4931440P22 gene	3.04307	up
2610528E23Rik	RIKEN cDNA 2610528E23 gene	3.04448	up
Fancd2	Fanconi anemia, complementation group D2	3.04512	up
Lpar4	lysophosphatidic acid receptor 4	3.04639	up
Hist1h2ab	histone cluster 1, H2ab	3.04727	up
Aldh7a1	aldehyde dehydrogenase family 7, member A1	3.0512	up
Spc25	SPC25, NDC80 kinetochore complex component, homolog (S. cerevisiae)	3.05157	up
Slc12a2	solute carrier family 12, member 2	3.06464	up
Igkv6-14	immunoglobulin kappa variable 6-14	3.06656	up
Sqle	squalene epoxidase	3.06683	up
---	---	3.06748	up
Man1a2	mannosidase, alpha, class 1A, member 2	3.06762	up
Frrs1	ferric-chelate reductase 1	3.06913	up
Slc35b1	solute carrier family 35, member B1	3.07296	up
Ebi3	Epstein-Barr virus induced gene 3	3.07559	up
Pdia3	protein disulfide isomerase associated 3	3.07644	up
Ccl5	chemokine (C-C motif) ligand 5	3.07697	up
Pole2	polymerase (DNA directed), epsilon 2 (p59 subunit)	3.07819	up
Mest	mesoderm specific transcript	3.07949	up
Anln	anillin, actin binding protein	3.07982	up
Itgb5	integrin beta 5	3.08601	up
Acad11	acyl-Coenzyme A dehydrogenase family, member 11	3.09145	up
Ide	insulin degrading enzyme	3.09624	up
Mcoln3	mucolipin 3	3.10042	up
---	---	3.10215	up
Nfxl1	nuclear transcription factor, X-box binding-like 1	3.10257	up
Cited2	Cbp/p300-interacting transactivator, with Glu/Asp-rich carboxy-terminal domain, 2	3.10512	up
Fam33a	family with sequence similarity 33, member A	3.10523	up
---	---	3.10699	up
Erlec1	endoplasmic reticulum lectin 1	3.10888	up
---	---	3.11033	up
Dbi	diazepam binding inhibitor	3.1151	up
Nceh1	arylacetamide deacetylase-like 1	3.1161	up
Entpd1	ectonucleoside triphosphate diphosphohydrolase 1	3.11758	up
Bcl2l1	BCL2-like 1	3.119	up
Cdca5	cell division cycle associated 5	3.11932	up
Cdk2ap2	CDK2-associated protein 2	3.11946	up
---	---	3.12117	up
Pkp2	plakophilin 2	3.12791	up
Ccbl2	cysteine conjugate-beta lyase 2	3.13034	up
Ighg3	Immunoglobulin heavy constant gamma 3	3.13703	up
Gfpt1	glutamine fructose-6-phosphate transaminase 1	3.14491	up
Wdr35	WD repeat domain 35	3.14795	up
B230307C23Rik	RIKEN cDNA B230307C23 gene	3.14894	up
P4hb	prolyl 4-hydroxylase, beta polypeptide	3.15009	up
Gins1	GINS complex subunit 1 (Psf1 homolog)	3.15126	up
Mib1	mindbomb homolog 1 (Drosophila)	3.1553	up
Cdc23	CDC23 cell division cycle 23	3.15758	up
Crim1	cysteine rich transmembrane BMP regulator 1 (chordin like)	3.16513	up
Hdlbp	high density lipoprotein (HDL) binding protein	3.16568	up
Slc17a5	solute carrier family 17 (anion/sugar transporter), member 5	3.16938	up
Nusap1	nucleolar and spindle associated protein 1	3.16939	up
Eri2	exoribonuclease 2	3.17057	up
Lgals1	lectin, galactose binding, soluble 1	3.17451	up
Srprb	signal recognition particle receptor, B subunit	3.17527	up
Ctsb	cathepsin B	3.17632	up
Igk-V28	immunoglobulin kappa chain variable 28 (V28)	3.17798	up
Mettl15	methyltransferase like 15	3.17821	up
Neto2	neuropilin (NRP) and tolloid (TLL)-like 2	3.17849	up
Cd36	CD36 antigen	3.18006	up
Ggh	gamma-glutamyl hydrolase	3.18322	up
Ggh	gamma-glutamyl hydrolase	3.18322	up
Prim1	DNA primase, p49 subunit	3.18372	up
---	---	3.18492	up
Mycbp	c-myc binding protein	3.18816	up
Atp6v0a1	ATPase, H+ transporting, lysosomal V0 subunit A1	3.19648	up
---	---	3.19844	up
Gm5431	predicted gene 5431	3.19941	up
Pigt	phosphatidylinositol glycan anchor biosynthesis, class T	3.20065	up
---	---	3.2014	up
Oip5	Opa interacting protein 5	3.20179	up
Sgol2	shugoshin-like 2 (S. pombe)	3.20626	up
Bbs10	Bardet-Biedl syndrome 10 (human)	3.20829	up
Lrr1	leucine rich repeat protein 1	3.22229	up
Scfd2	Sec1 family domain containing 2	3.22741	up
Ctsd	cathepsin D	3.22957	up
C4bp	complement component 4 binding protein	3.23144	up
Irg1	immunoresponsive gene 1	3.23522	up
Serpinb2	serine (or cysteine) peptidase inhibitor, clade B, member 2	3.23872	up
Ckap4	cytoskeleton-associated protein 4	3.23972	up
Fam129a	family with sequence similarity 129, member A	3.23991	up
Kntc1	kinetochore associated 1	3.24832	up
Pik3r3	phosphatidylinositol 3 kinase, regulatory subunit, polypeptide 3 (p55)	3.25355	up
Kpna2	karyopherin (importin) alpha 2	3.25426	up
Kpna2	karyopherin (importin) alpha 2	3.25953	up
Sec23a	SEC23A (S. cerevisiae)	3.26098	up
Zfp825	zinc finger protein 825	3.26636	up
Ifi27l2a	interferon, alpha-inducible protein 27 like 2A	3.26823	up
Crtap	cartilage associated protein	3.27023	up
Eif2ak2	eukaryotic translation initiation factor 2-alpha kinase 2	3.27067	up
Zfp658	zinc finger protein 658	3.27201	up
Zfp623	zinc finger protein 623	3.27249	up
Ckap2l	cytoskeleton associated protein 2-like	3.27769	up
Nqo1	NAD(P)H dehydrogenase, quinone 1	3.28119	up
Ckap2	cytoskeleton associated protein 2	3.28246	up
Hist1h4f	histone cluster 1, H4f	3.28421	up
Snd1	staphylococcal nuclease and tudor domain containing 1	3.28658	up
Fkbp11	FK506 binding protein 11	3.28669	up
---	---	3.29274	up
Hjurp	Holliday junction recognition protein	3.29472	up
---	---	3.29855	up
Gpaa1	GPI anchor attachment protein 1	3.2996	up
D14Ertd449e	DNA segment, Chr 14, ERATO Doi 449, expressed	3.30602	up
D14Ertd449e	DNA segment, Chr 14, ERATO Doi 449, expressed	3.3089	up
Thyn1	thymocyte nuclear protein 1	3.30894	up
Calu	calumenin	3.31227	up
Txnrd1	thioredoxin reductase 1	3.3137	up
Raph1	Ras association (RalGDS/AF-6) and pleckstrin homology domains 1	3.31486	up
Scd2	stearoyl-Coenzyme A desaturase 2	3.31802	up
Stxbp4	syntaxin binding protein 4	3.31969	up
Yipf2	Yip1 domain family, member 2	3.32078	up
Prr11	proline rich 11	3.32598	up
Tpi1	triosephosphate isomerase 1	3.32711	up
D14Ertd449e	DNA segment, Chr 14, ERATO Doi 449, expressed	3.32781	up
---	---	3.32929	up
Apoo	apolipoprotein O	3.33029	up
---	---	3.33427	up
---	---	3.33427	up
---	---	3.33427	up
---	---	3.33427	up
---	---	3.33427	up
---	---	3.33427	up
---	---	3.33427	up
---	---	3.33427	up
---	---	3.33427	up
---	---	3.33427	up
---	---	3.33427	up
---	---	3.33427	up
---	---	3.33427	up
---	---	3.33427	up
---	---	3.33427	up
---	---	3.33427	up
---	---	3.33427	up
---	---	3.33427	up
---	---	3.33427	up
---	---	3.33427	up
---	---	3.33427	up
---	---	3.33427	up
---	---	3.33427	up
---	---	3.33427	up
---	---	3.33427	up
---	---	3.33427	up
---	---	3.33427	up
---	---	3.33427	up
---	---	3.33427	up
---	---	3.33427	up
---	---	3.33427	up
---	---	3.33427	up
---	---	3.33427	up
---	---	3.33427	up
---	---	3.33427	up
---	---	3.33427	up
---	---	3.33427	up
---	---	3.33427	up
---	---	3.33427	up
---	---	3.33427	up
---	---	3.33427	up
---	---	3.33427	up
---	---	3.33427	up
---	---	3.33427	up
---	---	3.33427	up
---	---	3.33427	up
---	---	3.33427	up
---	---	3.33427	up
---	---	3.33427	up
---	---	3.33427	up
Pgk1	phosphoglycerate kinase 1	3.34228	up
Cenpp	centromere protein P	3.34867	up
Gm14005	predicted gene 14005	3.34943	up
Aspm	asp (abnormal spindle)-like, microcephaly associated (Drosophila)	3.34983	up
---	---	3.35444	up
---	---	3.35474	up
D17H6S56E-5	DNA segment, Chr 17, human D6S56E 5	3.35479	up
Ms4a6d	membrane-spanning 4-domains, subfamily A, member 6D	3.35549	up
Ppt2	palmitoyl-protein thioesterase 2	3.36208	up
Fam54a	family with sequence similarity 54, member A	3.36278	up
---	---	3.36436	up
Kif14	kinesin family member 14	3.36499	up
Ttk	Ttk protein kinase	3.36585	up
Gm12250	predicted gene 12250	3.36692	up
Wnt10a	wingless related MMTV integration site 10a	3.37034	up
Ddt	D-dopachrome tautomerase	3.37485	up
Emp1	epithelial membrane protein 1	3.37565	up
H6pd	hexose-6-phosphate dehydrogenase (glucose 1-dehydrogenase)	3.37682	up
Pgk1	phosphoglycerate kinase 1	3.38114	up
Pgk1	phosphoglycerate kinase 1	3.38114	up
Tubb4b	tubulin, beta 4B class IVB	3.38327	up
Tmtc3	transmembrane and tetratricopeptide repeat containing 3	3.38384	up
P2rx3	purinergic receptor P2X, ligand-gated ion channel, 3	3.38428	up
Tspan31	tetraspanin 31	3.38514	up
A630089N07Rik	RIKEN cDNA A630089N07 gene	3.39068	up
Gm5595	predicted gene 5595	3.39188	up
D330012F22Rik	RIKEN cDNA D330012F22 gene	3.3952	up
---	---	3.39749	up
Ighg3	Immunoglobulin heavy constant gamma 3	3.40079	up
Ly96	lymphocyte antigen 96	3.40227	up
Dnajc3	DnaJ (Hsp40) homolog, subfamily C, member 3	3.40365	up
Dnajc3	DnaJ (Hsp40) homolog, subfamily C, member 3	3.40365	up
Foxm1	forkhead box M1	3.40474	up
Phgdh	3-phosphoglycerate dehydrogenase	3.40485	up
Ccnd2	cyclin D2	3.40507	up
Igk-V1	immunoglobulin kappa chain variable 1 (V1)	3.408	up
Comt	catechol-O-methyltransferase	3.41667	up
Sec61g	SEC61, gamma subunit	3.41863	up
4930429B21Rik	RIKEN cDNA 4930429B21 gene	3.42307	up
Mcm6	minichromosome maintenance deficient 6 (MIS5 homolog, S. pombe) (S. cerevisiae)	3.42436	up
Edem3	ER degradation enhancer, mannosidase alpha-like 3	3.42723	up
Eme1	essential meiotic endonuclease 1 homolog 1 (S. pombe)	3.43575	up
Gpr52	G protein-coupled receptor 52	3.43653	up
Slc6a9	solute carrier family 6 (neurotransmitter transporter, glycine), member 9	3.43977	up
Me1	malic enzyme 1, NADP(+)-dependent, cytosolic	3.4408	up
Rrbp1	ribosome binding protein 1	3.44488	up
Kpna2	karyopherin (importin) alpha 2	3.44637	up
Thbd	thrombomodulin	3.44698	up
---	---	3.44982	up
Cdca2	cell division cycle associated 2	3.46806	up
Aldh1l2	aldehyde dehydrogenase 1 family, member L2	3.48109	up
---	---	3.48116	up
Diap3	diaphanous homolog 3 (Drosophila)	3.4922	up
Uchl1	ubiquitin carboxy-terminal hydrolase L1	3.49929	up
Dhdds	dehydrodolichyl diphosphate synthase	3.50176	up
Sec61g	SEC61, gamma subunit	3.50815	up
Uba5	ubiquitin-like modifier activating enzyme 5	3.51397	up
---	---	3.51484	up
Psph	phosphoserine phosphatase	3.51768	up
Nans	N-acetylneuraminic acid synthase (sialic acid synthase)	3.53722	up
---	---	3.53966	up
Ebp	phenylalkylamine Ca2+ antagonist (emopamil) binding protein	3.54213	up
Sec61g	SEC61, gamma subunit	3.54452	up
Tubb4b	tubulin, beta 4B class IVB	3.55128	up
Sec61g	SEC61, gamma subunit	3.55194	up
Ganab	alpha glucosidase 2 alpha neutral subunit	3.55536	up
Exo1	exonuclease 1	3.55571	up
---	---	3.55807	up
Melk	maternal embryonic leucine zipper kinase	3.56846	up
Tmem97	transmembrane protein 97	3.57263	up
Plin2	perilipin 2	3.57745	up
Brca1	breast cancer 1	3.57948	up
Dgkg	diacylglycerol kinase, gamma	3.58167	up
BC030307	cDNA sequence BC030307	3.58451	up
Lax1	lymphocyte transmembrane adaptor 1	3.58832	up
Uqcr11	ubiquinol-cytochrome c reductase, complex III subunit XI	3.59735	up
Cpox	coproporphyrinogen oxidase	3.6014	up
Mis18bp1	MIS18 binding protein 1	3.60666	up
Phgdh	3-phosphoglycerate dehydrogenase	3.60893	up
Ccpg1	cell cycle progression 1	3.61396	up
B230120H23Rik	RIKEN cDNA B230120H23 gene	3.61459	up
Ufsp2	UFM1-specific peptidase 2	3.61515	up
Ssr4	signal sequence receptor, delta	3.61706	up
Fkbp2	FK506 binding protein 2	3.61985	up
Amigo2	adhesion molecule with Ig like domain 2	3.62014	up
Nbas	neuroblastoma amplified sequence	3.62056	up
Gstp1	glutathione S-transferase, pi 1	3.62205	up
Selplg	selectin, platelet (p-selectin) ligand	3.6284	up
Inpp1	inositol polyphosphate-1-phosphatase	3.62875	up
Rfc4	replication factor C (activator 1) 4	3.63251	up
Shmt2	serine hydroxymethyltransferase 2 (mitochondrial)	3.63707	up
Slc19a2	solute carrier family 19 (thiamine transporter), member 2	3.63856	up
Ighv1-72	immunoglobulin heavy variable 1-72	3.64452	up
5730590G19Rik	RIKEN cDNA 5730590G19 gene	3.64558	up
Cdc6	cell division cycle 6	3.65127	up
Ccl9	chemokine (C-C motif) ligand 9	3.65464	up
Oasl1	2'-5' oligoadenylate synthetase-like 1	3.65759	up
Ighg	Immunoglobulin heavy chain (gamma polypeptide)	3.6597	up
Bub1b	budding uninhibited by benzimidazoles 1 homolog, beta (S. cerevisiae)	3.66556	up
Ift20	intraflagellar transport 20	3.66763	up
Nudcd2	NudC domain containing 2	3.68162	up
Anxa5	annexin A5	3.68576	up
Shcbp1	Shc SH2-domain binding protein 1	3.68912	up
Lphn2	latrophilin 2	3.69945	up
Prdx1	peroxiredoxin 1	3.72843	up
Ighv1-72	immunoglobulin heavy variable 1-72	3.73315	up
Sh2d1b1	SH2 domain protein 1B1	3.74004	up
Rhpn2	rhophilin, Rho GTPase binding protein 2	3.74073	up
Ccnb2	cyclin B2	3.74244	up
Chid1	chitinase domain containing 1	3.74409	up
LOC100504608	protein FAM119B-like	3.74874	up
Espl1	extra spindle poles-like 1 (S. cerevisiae)	3.74953	up
Glt8d1	glycosyltransferase 8 domain containing 1	3.75305	up
Prkcsh	protein kinase C substrate 80K-H	3.75368	up
---	---	3.75478	up
Pls1	plastin 1 (I-isoform)	3.7585	up
Tirap	toll-interleukin 1 receptor (TIR) domain-containing adaptor protein	3.7653	up
Nucb1	nucleobindin 1	3.77058	up
Alg3	asparagine-linked glycosylation 3 (alpha-1,3-mannosyltransferase)	3.77639	up
Igkv4-53	immunoglobulin kappa variable 4-53	3.77686	up
Dlgap5	discs, large (Drosophila) homolog-associated protein 5	3.77827	up
Edem1	ER degradation enhancer, mannosidase alpha-like 1	3.78114	up
Iglv1	immunoglobulin lambda variable 1	3.78507	up
Maoa	monoamine oxidase A	3.79654	up
---	---	3.80225	up
Nek2	NIMA (never in mitosis gene a)-related expressed kinase 2	3.80617	up
Zmpste24	zinc metallopeptidase, STE24 homolog (S. cerevisiae)	3.81641	up
Ccne2	cyclin E2	3.82307	up
Fam125b	family with sequence similarity 125, member B	3.83512	up
Ostc	oligosaccharyltransferase complex subunit	3.84164	up
Gnaz	guanine nucleotide binding protein, alpha z subunit	3.8424	up
Ncapd2	non-SMC condensin I complex, subunit D2	3.85454	up
Lxn	latexin	3.86094	up
Kif20a	kinesin family member 20A	3.88248	up
---	---	3.88373	up
Chek1	checkpoint kinase 1	3.88648	up
Glb1	galactosidase, beta 1	3.88657	up
Tcf19	transcription factor 19	3.89745	up
Top2a	topoisomerase (DNA) II alpha	3.89975	up
Csf2rb	colony stimulating factor 2 receptor, beta, low-affinity (granulocyte-macrophage)	3.90064	up
Mcoln2	mucolipin 2	3.90652	up
Epas1	endothelial PAS domain protein 1	3.9073	up
---	---	3.91755	up
Cdc20	cell division cycle 20	3.9181	up
Serinc5	serine incorporator 5	3.92334	up
Brip1	BRCA1 interacting protein C-terminal helicase 1	3.92377	up
Bcat1	branched chain aminotransferase 1, cytosolic	3.92405	up
Ckb	creatine kinase, brain	3.92582	up
---	---	3.92703	up
Mcm10	minichromosome maintenance deficient 10 (S. cerevisiae)	3.93445	up
Dpagt1	dolichyl-phosphate (UDP-N-acetylglucosamine) acetylglucosaminephosphotransferase 1 (GlcNAc-1-P transferase)	3.94686	up
---	---	3.95155	up
---	---	3.95155	up
---	---	3.95155	up
---	---	3.95155	up
---	---	3.95155	up
---	---	3.95155	up
Ptges	prostaglandin E synthase	3.95428	up
Arfgap3	ADP-ribosylation factor GTPase activating protein 3	3.95452	up
Ttc39c	tetratricopeptide repeat domain 39C	3.96817	up
Cope	coatomer protein complex, subunit epsilon	3.96922	up
B3gnt9-ps	UDP-GlcNAc:betaGal beta-1,3-N-acetylglucosaminyltransferase 9, pseudogene	3.97146	up
Pdia4	protein disulfide isomerase associated 4	3.97815	up
Plxna1	plexin A1	3.98383	up
Ncaph	non-SMC condensin I complex, subunit H	3.98783	up
Gsto1	glutathione S-transferase omega 1	4.00022	up
Arid3a	AT rich interactive domain 3A (BRIGHT-like)	4.00921	up
Clptm1l	CLPTM1-like	4.03072	up
Cdca3	cell division cycle associated 3	4.03323	up
Btd	biotinidase	4.03599	up
Ptgr1	prostaglandin reductase 1	4.03895	up
Spcs2	signal peptidase complex subunit 2 homolog (S. cerevisiae)	4.04413	up
Nfxl1	nuclear transcription factor, X-box binding-like 1	4.05532	up
Slpi	secretory leukocyte peptidase inhibitor	4.06163	up
Sec61b	Sec61 beta subunit	4.06598	up
Pdia6	protein disulfide isomerase associated 6	4.06657	up
Lrp12	low density lipoprotein-related protein 12	4.07808	up
Znrf3	zinc and ring finger 3	4.08107	up
Galnt2	UDP-N-acetyl-alpha-D-galactosamine:polypeptide N-acetylgalactosaminyltransferase 2	4.08156	up
Gclm	glutamate-cysteine ligase, modifier subunit	4.08886	up
---	---	4.09052	up
Alg6	asparagine-linked glycosylation 6 (alpha-1,3,-glucosyltransferase)	4.09256	up
Fads1	fatty acid desaturase 1	4.09468	up
Cep55	centrosomal protein 55	4.09741	up
Endou	endonuclease, polyU-specific	4.09816	up
Smc2	structural maintenance of chromosomes 2	4.10206	up
Slc48a1	solute carrier family 48 (heme transporter), member 1	4.10206	up
Rad51ap1	RAD51 associated protein 1	4.11941	up
Alg14	asparagine-linked glycosylation 14	4.11992	up
6720489N17Rik	RIKEN cDNA 6720489N17 gene	4.13148	up
Ube2c	ubiquitin-conjugating enzyme E2C	4.1316	up
Farp2	FERM, RhoGEF and pleckstrin domain protein 2	4.13779	up
Tnfrsf13b	tumor necrosis factor receptor superfamily, member 13b	4.13898	up
Elovl6	ELOVL family member 6, elongation of long chain fatty acids (yeast)	4.1396	up
---	---	4.15908	up
Srm	spermidine synthase	4.18415	up
Gpx3	glutathione peroxidase 3	4.1849	up
Magt1	magnesium transporter 1	4.18546	up
Dnajc10	DnaJ (Hsp40) homolog, subfamily C, member 10	4.19302	up
Ggta1	glycoprotein galactosyltransferase alpha 1, 3	4.21183	up
Aldh18a1	aldehyde dehydrogenase 18 family, member A1	4.22097	up
Aurkb	aurora kinase B	4.2255	up
Alg8	asparagine-linked glycosylation 8 (alpha-1,3-glucosyltransferase)	4.22837	up
Birc5	baculoviral IAP repeat-containing 5	4.23401	up
Ssr3	signal sequence receptor, gamma	4.23811	up
Rpn2	ribophorin II	4.24939	up
Tram2	translocating chain-associating membrane protein 2	4.25199	up
Zfp825	zinc finger protein 825	4.25819	up
Kdelr3	KDEL (Lys-Asp-Glu-Leu) endoplasmic reticulum protein retention receptor 3	4.25893	up
A4galt	alpha 1,4-galactosyltransferase	4.28239	up
Neil3	nei like 3 (E. coli)	4.28962	up
Gm10088	predicted gene 10088	4.29426	up
1110021J02Rik	RIKEN cDNA 1110021J02 gene	4.30535	up
Igkv4-70	immunoglobulin kappa chain variable 4-70	4.3056	up
Slco5a1	solute carrier organic anion transporter family, member 5A1	4.30567	up
Cdc45	cell division cycle 45	4.32222	up
Slc1a4	solute carrier family 1 (glutamate/neutral amino acid transporter), member 4	4.32568	up
Ccne1	cyclin E1	4.33682	up
Pla2g7	phospholipase A2, group VII (platelet-activating factor acetylhydrolase, plasma)	4.34784	up
Cdca8	cell division cycle associated 8	4.34812	up
Glrx	glutaredoxin	4.34972	up
Phf10	PHD finger protein 10	4.35481	up
Epcam	epithelial cell adhesion molecule	4.38499	up
Gdpd1	glycerophosphodiester phosphodiesterase domain containing 1	4.40331	up
Kif22	kinesin family member 22	4.40993	up
Isg20	interferon-stimulated protein	4.41611	up
Creg1	cellular repressor of E1A-stimulated genes 1	4.41943	up
Sec61b	Sec61 beta subunit	4.43695	up
Sec61b	Sec61 beta subunit	4.46077	up
Kif11	kinesin family member 11	4.46108	up
Itm2a	integral membrane protein 2A	4.46384	up
Uqcr11	ubiquinol-cytochrome c reductase, complex III subunit XI	4.47624	up
Pik3cg	phosphoinositide-3-kinase, catalytic, gamma polypeptide	4.48989	up
Ica1	islet cell autoantigen 1	4.51191	up
Spcs1	signal peptidase complex subunit 1 homolog (S. cerevisiae)	4.516	up
Cenpe	centromere protein E	4.53786	up
---	---	4.53846	up
Sec11c	SEC11 homolog C (S. cerevisiae)	4.54289	up
Cenpm	centromere protein M	4.56617	up
Ssr2	signal sequence receptor, beta	4.57555	up
Slc7a8	solute carrier family 7 (cationic amino acid transporter, y+ system), member 8	4.60025	up
2810417H13Rik	RIKEN cDNA 2810417H13 gene	4.60977	up
Rad51	RAD51 homolog (S. cerevisiae)	4.61309	up
Entpd7	ectonucleoside triphosphate diphosphohydrolase 7	4.61446	up
Nt5dc2	5'-nucleotidase domain containing 2	4.62412	up
Tigit	T cell immunoreceptor with Ig and ITIM domains	4.62482	up
Gpr55	G protein-coupled receptor 55	4.63661	up
Ect2	ect2 oncogene	4.64657	up
---	---	4.65029	up
Plk1	polo-like kinase 1	4.65636	up
Tmem184c	transmembrane protein 184C	4.65919	up
Edem2	ER degradation enhancer, mannosidase alpha-like 2	4.67531	up
Dnajb11	DnaJ (Hsp40) homolog, subfamily B, member 11	4.68482	up
Akr1b8	aldo-keto reductase family 1, member B8	4.69186	up
Smpd1	sphingomyelin phosphodiesterase 1, acid lysosomal	4.70403	up
Gpt2	glutamic pyruvate transaminase (alanine aminotransferase) 2	4.72058	up
---	---	4.72205	up
Mki67	antigen identified by monoclonal antibody Ki 67	4.72535	up
Cdc25c	cell division cycle 25C	4.73199	up
Slfn10-ps	schlafen 10, pseudogene	4.74028	up
Hyou1	hypoxia up-regulated 1	4.75528	up
Ccng1	cyclin G1	4.75901	up
Spp1	secreted phosphoprotein 1	4.77073	up
Tyms	thymidylate synthase	4.77624	up
Rps27l	ribosomal protein S27-like	4.79602	up
Stil	Scl/Tal1 interrupting locus	4.80024	up
Gusb	glucuronidase, beta	4.80878	up
---	---	4.82773	up
Hnrpll	heterogeneous nuclear ribonucleoprotein L-like	4.84145	up
Cacna1h	calcium channel, voltage-dependent, T type, alpha 1H subunit	4.85168	up
Clec4d	C-type lectin domain family 4, member d	4.85548	up
---	---	4.86153	up
Nudcd1	NudC domain containing 1	4.86698	up
Spcs3	signal peptidase complex subunit 3 homolog (S. cerevisiae)	4.87154	up
Psrc1	proline/serine-rich coiled-coil 1	4.87213	up
Kif2c	kinesin family member 2C	4.88089	up
Sgol1	shugoshin-like 1 (S. pombe)	4.91012	up
Ada	adenosine deaminase	4.911	up
---	---	4.91867	up
6430548M08Rik	RIKEN cDNA 6430548M08 gene	4.9282	up
Rexo2	REX2, RNA exonuclease 2 homolog (S. cerevisiae)	4.93223	up
St8sia6	ST8 alpha-N-acetyl-neuraminide alpha-2,8-sialyltransferase 6	4.93228	up
Bet1	blocked early in transport 1 homolog (S. cerevisiae)	4.93555	up
Ncapg2	non-SMC condensin II complex, subunit G2	4.96575	up
Glipr1	GLI pathogenesis-related 1 (glioma)	4.97017	up
---	---	4.99921	up
Tmem97	transmembrane protein 97	5.00037	up
Tbc1d7	TBC1 domain family, member 7	5.00257	up
C330027C09Rik	RIKEN cDNA C330027C09 gene	5.02745	up
Ddost	dolichyl-di-phosphooligosaccharide-protein glycotransferase	5.06086	up
Rcbtb2	regulator of chromosome condensation (RCC1) and BTB (POZ) domain containing protein 2	5.06775	up
Ncapg	non-SMC condensin I complex, subunit G	5.07814	up
Creld2	cysteine-rich with EGF-like domains 2	5.08153	up
Il2ra	interleukin 2 receptor, alpha chain	5.08353	up
Psat1	phosphoserine aminotransferase 1	5.09692	up
Alg2	asparagine-linked glycosylation 2 (alpha-1,3-mannosyltransferase)	5.10198	up
F630043A04Rik	RIKEN cDNA F630043A04 gene	5.10752	up
Stfa3	stefin A3	5.12763	up
Dusp14	dual specificity phosphatase 14	5.18245	up
Mir181b-1	microRNA 181b-1	5.19298	up
Cks1b	CDC28 protein kinase 1b	5.1985	up
---	---	5.19995	up
BC005685	cDNA sequence BC005685	5.19995	up
Cdk1	cyclin-dependent kinase 1	5.26089	up
Ly6a	lymphocyte antigen 6 complex, locus A	5.26777	up
Prc1	protein regulator of cytokinesis 1	5.27584	up
Ccna2	cyclin A2	5.29361	up
---	---	5.29495	up
4930547N16Rik	RIKEN cDNA 4930547N16 gene	5.29774	up
Maged1	melanoma antigen, family D, 1	5.31073	up
BC005685	cDNA sequence BC005685	5.31176	up
Kif18b	kinesin family member 18B	5.33239	up
Tmem214	transmembrane protein 214	5.3378	up
Igkv4-59	immunoglobulin kappa variable 4-59	5.34389	up
V165-D-J-C mu	IgM variable region	5.35391	up
Gstm1	glutathione S-transferase, mu 1	5.36	up
Kif4	kinesin family member 4	5.36699	up
Igh-VX24	immunoglobulin heavy chain (X24 family)	5.38972	up
Sdf2l1	stromal cell-derived factor 2-like 1	5.41117	up
---	---	5.41145	up
Ppap2a	phosphatidic acid phosphatase type 2A	5.44056	up
Mastl	microtubule associated serine/threonine kinase-like	5.45577	up
Ppa1	pyrophosphatase (inorganic) 1	5.45694	up
Ighm	immunoglobulin heavy constant mu	5.47206	up
Bub1	budding uninhibited by benzimidazoles 1 homolog (S. cerevisiae)	5.48583	up
Lgals3bp	lectin, galactoside-binding, soluble, 3 binding protein	5.49807	up
Zfp9	zinc finger protein 9	5.49983	up
Pecr	peroxisomal trans-2-enoyl-CoA reductase	5.50548	up
---	---	5.53188	up
---	---	5.54399	up
Airn	antisense Igf2r RNA	5.54524	up
Qpctl	glutaminyl-peptide cyclotransferase-like	5.54924	up
---	---	5.56887	up
LOC641050	uncharacterized protein LOC641050	5.57232	up
---	---	5.58202	up
---	---	5.60639	up
---	---	5.60902	up
Alcam	activated leukocyte cell adhesion molecule	5.63238	up
---	---	5.63481	up
Fgl2	fibrinogen-like protein 2	5.65058	up
Rbm47	RNA binding motif protein 47	5.65667	up
2810417H13Rik	RIKEN cDNA 2810417H13 gene	5.65873	up
Slc11a1	solute carrier family 11 (proton-coupled divalent metal ion transporters), member 1	5.68211	up
Ezh2	enhancer of zeste homolog 2 (Drosophila)	5.68672	up
Nuf2	NUF2, NDC80 kinetochore complex component, homolog (S. cerevisiae)	5.68763	up
Cxcl3	chemokine (C-X-C motif) ligand 3	5.70705	up
Fads3	fatty acid desaturase 3	5.71061	up
LOC641050	uncharacterized protein LOC641050	5.75674	up
Mfsd2a	major facilitator superfamily domain containing 2A	5.77282	up
Sel1l	sel-1 suppressor of lin-12-like (C. elegans)	5.7812	up
BC005685	cDNA sequence BC005685	5.79054	up
Bhlha15	basic helix-loop-helix family, member a15	5.79462	up
Ccnb1	cyclin B1	5.79603	up
LOC641050	uncharacterized protein LOC641050	5.80084	up
---	---	5.88736	up
Rpn1	ribophorin I	5.88844	up
Xbp1	X-box binding protein 1	5.89028	up
Socs2	suppressor of cytokine signaling 2	5.89827	up
Tpx2	TPX2, microtubule-associated protein homolog (Xenopus laevis)	5.90138	up
2010001M09Rik	RIKEN cDNA 2010001M09 gene	5.92903	up
Serpine2	serine (or cysteine) peptidase inhibitor, clade E, member 2	5.93265	up
Ccnb1	cyclin B1	5.93308	up
Cnpy2	canopy 2 homolog (zebrafish)	5.94647	up
Egln3	EGL nine homolog 3 (C. elegans)	5.95092	up
Igkv6-20	immunoglobulin kappa variable 6-20	5.95496	up
LOC641050	uncharacterized protein LOC641050	5.95687	up
Ccnb1	cyclin B1	5.95918	up
Slamf9	SLAM family member 9	5.9729	up
Gas2l3	growth arrest-specific 2 like 3	6.00195	up
Slc1a1	solute carrier family 1 (neuronal/epithelial high affinity glutamate transporter, system Xag), member 1	6.00639	up
Zmat3	zinc finger matrin type 3	6.03552	up
Oosp1	oocyte secreted protein 1	6.03916	up
Rhobtb1	Rho-related BTB domain containing 1	6.12732	up
H1f0	H1 histone family, member 0	6.13054	up
---	---	6.14346	up
---	---	6.14346	up
Eaf2	ELL associated factor 2	6.1516	up
BC005685	cDNA sequence BC005685	6.20047	up
---	---	6.20312	up
Slc44a1	solute carrier family 44, member 1	6.24766	up
Gtse1	G two S phase expressed protein 1	6.32356	up
Ggcx	gamma-glutamyl carboxylase	6.34873	up
Ern1	endoplasmic reticulum (ER) to nucleus signalling 1	6.37823	up
Prdx4	peroxiredoxin 4	6.47045	up
Fads2	fatty acid desaturase 2	6.47339	up
Kcnk6	potassium inwardly-rectifying channel, subfamily K, member 6	6.52509	up
Slc44a1	solute carrier family 44, member 1	6.52704	up
Fndc3b	fibronectin type III domain containing 3B	6.59879	up
Dhrs1	dehydrogenase/reductase (SDR family) member 1	6.614	up
Lox	lysyl oxidase	6.65474	up
Igj	immunoglobulin joining chain	6.67146	up
---	---	6.67668	up
---	---	6.8698	up
Hspa13	heat shock protein 70 family, member 13	6.92465	up
---	---	6.93645	up
Pdcd1	programmed cell death 1	6.9987	up
---	---	7.0641	up
Lag3	lymphocyte-activation gene 3	7.0675	up
Ergic1	endoplasmic reticulum-golgi intermediate compartment (ERGIC) 1	7.1062	up
Ighg3	Immunoglobulin heavy constant gamma 3	7.1127	up
Slc33a1	solute carrier family 33 (acetyl-CoA transporter), member 1	7.13457	up
---	---	7.16358	up
Phlda3	pleckstrin homology-like domain, family A, member 3	7.18284	up
Gmppa	GDP-mannose pyrophosphorylase A	7.20373	up
4632434I11Rik	RIKEN cDNA 4632434I11 gene	7.21084	up
Pqlc3	PQ loop repeat containing	7.37637	up
Tubb6	tubulin, beta 6 class V	7.41434	up
Ighg	Immunoglobulin heavy chain (gamma polypeptide)	7.44201	up
Ankrd55	ankyrin repeat domain 55	7.44889	up
Tmem154	transmembrane protein 154	7.59464	up
Slc39a4	solute carrier family 39 (zinc transporter), member 4	8.00044	up
---	---	8.05266	up
Igkv4-91	immunoglobulin kappa chain variable 4-91	8.13971	up
Rrm2	ribonucleotide reductase M2	8.15126	up
---	---	8.2467	up
Igkv5-43	immunoglobulin kappa chain variable 5-43	8.26705	up
---	---	8.29799	up
Hmmr	hyaluronan mediated motility receptor (RHAMM)	8.3458	up
Evi5	ecotropic viral integration site 5	8.35052	up
Lman1	lectin, mannose-binding, 1	8.36813	up
Ighg	Immunoglobulin heavy chain (gamma polypeptide)	8.3852	up
---	---	8.6846	up
Ctla4	cytotoxic T-lymphocyte-associated protein 4	8.70534	up
Olfml3	olfactomedin-like 3	8.81769	up
Sfmbt2	Scm-like with four mbt domains 2	8.83189	up
---	---	9.19002	up
---	---	9.31889	up
Txndc5	thioredoxin domain containing 5	9.39572	up
---	---	9.57271	up
---	---	9.7766	up
Asns	asparagine synthetase	9.83759	up
Cth	cystathionase (cystathionine gamma-lyase)	10.022	up
---	---	10.0232	up
Chac1	ChaC, cation transport regulator 1	10.158	up
---	---	10.2061	up
Abcb1b	ATP-binding cassette, sub-family B (MDR/TAP), member 1B	10.2787	up
Ppapdc1b	phosphatidic acid phosphatase type 2 domain containing 1B	10.2853	up
---	---	10.3653	up
Creb3l2	cAMP responsive element binding protein 3-like 2	10.4415	up
---	---	10.6732	up
---	---	11.3479	up
Gpm6a	glycoprotein m6a	11.6329	up
Pon3	paraoxonase 3	12.2095	up
---	---	12.3369	up
Il1a	interleukin 1 alpha	12.3836	up
Derl3	Der1-like domain family, member 3	12.4102	up
Il10	interleukin 10	12.5412	up
---	---	12.7738	up
Clec4n	C-type lectin domain family 4, member n	13.2415	up
Alpl	alkaline phosphatase, liver/bone/kidney	13.4143	up
C630004H02Rik	RIKEN cDNA C630004H02 gene	13.4587	up
Car5b	carbonic anhydrase 5b, mitochondrial	13.8237	up
Pycr1	pyrroline-5-carboxylate reductase 1	14.0326	up
Sec24d	Sec24 related gene family, member D (S. cerevisiae)	14.581	up
Prdm1	PR domain containing 1, with ZNF domain	14.6622	up
Hmox1	heme oxygenase (decycling) 1	14.8713	up
---	---	15.913	up
Sema6d	sema domain, transmembrane domain (TM), and cytoplasmic domain, (semaphorin) 6D	16.0924	up
---	---	16.6914	up
Gm6455	predicted gene 6455	17.2093	up
Saa3	serum amyloid A 3	17.4761	up
Slc7a3	solute carrier family 7 (cationic amino acid transporter, y+ system), member 3	18.8328	up
Gm6455	predicted gene 6455	19.295	up
4933402N22Rik	RIKEN cDNA 4933402N22 gene	20.8119	up
4933402N22Rik	RIKEN cDNA 4933402N22 gene	21.2368	up
Slc7a11	solute carrier family 7 (cationic amino acid transporter, y+ system), member 11	21.8557	up
Cpeb3	cytoplasmic polyadenylation element binding protein 3	23.2409	up
Gpnmb	glycoprotein (transmembrane) nmb	29.1638	up
Gm6455	predicted gene 6455	29.4393	up
Gm6455	predicted gene 6455	33.8448	up
Grm3	glutamate receptor, metabotropic 3	45.4471	up

## Sheet: Supplementary Table 2
Gene Symbol	Gene Description	fold change	regulation
Fcer2a	Fc receptor, IgE, low affinity II, alpha polypeptide	0.0199606	down
Rgs1	regulator of G-protein signaling 1	0.0464215	down
Spt1	salivary protein 1	0.0505412	down
Vps37b	vacuolar protein sorting 37B (yeast)	0.053416	down
B3gnt5	UDP-GlcNAc:betaGal beta-1,3-N-acetylglucosaminyltransferase 5	0.0534695	down
Parp8	poly (ADP-ribose) polymerase family, member 8	0.0536623	down
---	---	0.0548886	down
Plaur	plasminogen activator, urokinase receptor	0.0557038	down
Nr4a3	nuclear receptor subfamily 4, group A, member 3	0.0596161	down
Grasp	GRP1 (general receptor for phosphoinositides 1)-associated scaffold protein	0.0615943	down
Ccr7	chemokine (C-C motif) receptor 7	0.0629242	down
Abcg1	ATP-binding cassette, sub-family G (WHITE), member 1	0.063723	down
Nr4a1	nuclear receptor subfamily 4, group A, member 1	0.0648657	down
Serpinb1a	serine (or cysteine) peptidase inhibitor, clade B, member 1a	0.0699478	down
Cd86	CD86 antigen	0.0703316	down
Cpm	carboxypeptidase M	0.070638	down
H2-Oa	histocompatibility 2, O region alpha locus	0.0708972	down
Gch1	GTP cyclohydrolase 1	0.0742805	down
Sorl1	sortilin-related receptor, LDLR class A repeats-containing	0.077005	down
Abca1	ATP-binding cassette, sub-family A (ABC1), member 1	0.0772603	down
Klf2	Kruppel-like factor 2 (lung)	0.0814526	down
Nr4a2	nuclear receptor subfamily 4, group A, member 2	0.0842061	down
Rasgef1b	RasGEF domain family, member 1B	0.0845536	down
Rnf125	ring finger protein 125	0.0873176	down
Il1r2	interleukin 1 receptor, type II	0.0875697	down
Zfp318	zinc finger protein 318	0.0903524	down
Hspa1a	heat shock protein 1A	0.101616	down
Fosb	FBJ osteosarcoma oncogene B	0.102353	down
Neurl3	neuralized homolog 3 homolog (Drosophila)	0.104623	down
---	---	0.104748	down
Nfkbid	nuclear factor of kappa light polypeptide gene enhancer in B cells inhibitor, delta	0.108256	down
Hspa1a	heat shock protein 1A	0.110502	down
Gcet2	germinal center expressed transcript 2	0.113337	down
Tgtp1	T cell specific GTPase 1	0.115543	down
Ciita	class II transactivator	0.117235	down
Kdm6b	KDM1 lysine (K)-specific demethylase 6B	0.11808	down
Per1	period homolog 1 (Drosophila)	0.119321	down
H2-DMb2	histocompatibility 2, class II, locus Mb2	0.120405	down
Tagap	T cell activation Rho GTPase activating protein	0.121193	down
Rapgef4	Rap guanine nucleotide exchange factor (GEF) 4	0.123431	down
Gm614	predicted gene 614	0.123586	down
Icosl	icos ligand	0.125047	down
Trim30b	tripartite motif-containing 30B	0.12587	down
Gm4759	GTPase, very large interferon inducible 1 pseudogene	0.126549	down
Gpd2	glycerol phosphate dehydrogenase 2, mitochondrial	0.127187	down
Cd83	CD83 antigen	0.128108	down
Kras	v-Ki-ras2 Kirsten rat sarcoma viral oncogene homolog	0.128815	down
BC094916	cDNA sequence BC094916	0.128856	down
Ysk4	Yeast Sps1/Ste20-related kinase 4 (S. cerevisiae)	0.131194	down
Bcl6	B cell leukemia/lymphoma 6	0.133841	down
H2-K2	histocompatibility 2, K region locus 2	0.134744	down
---	---	0.134975	down
Pecam1	platelet/endothelial cell adhesion molecule 1	0.138224	down
Pgap1	post-GPI attachment to proteins 1	0.139439	down
Trim12a	tripartite motif-containing 12A	0.139651	down
Tsc22d3	TSC22 domain family, member 3	0.141658	down
Lamp3	lysosomal-associated membrane protein 3	0.142829	down
Tespa1	thymocyte expressed, positive selection associated 1	0.143807	down
Satb1	special AT-rich sequence binding protein 1	0.145197	down
Haao	3-hydroxyanthranilate 3,4-dioxygenase	0.148276	down
Plbd1	phospholipase B domain containing 1	0.148594	down
Grap2	GRB2-related adaptor protein 2	0.149431	down
Kbtbd11	kelch repeat and BTB (POZ) domain containing 11	0.14987	down
Snord61	small nucleolar RNA, C/D box 61	0.150004	down
Tgtp1	T cell specific GTPase 1	0.151028	down
Rgs13	regulator of G-protein signaling 13	0.151131	down
H2-DMa	histocompatibility 2, class II, locus DMa	0.151648	down
Rgs2	regulator of G-protein signaling 2	0.151925	down
Aff3	AF4/FMR2 family, member 3	0.153577	down
Snx29	sorting nexin 29	0.154412	down
Fam55b	family with sequence similarity 55, member B	0.154908	down
Slamf1	signaling lymphocytic activation molecule family member 1	0.155548	down
Cacna1i	calcium channel, voltage-dependent, alpha 1I subunit	0.156099	down
Hvcn1	hydrogen voltage-gated channel 1	0.156262	down
Rasgrp2	RAS, guanyl releasing protein 2	0.158371	down
Ell3	elongation factor RNA polymerase II-like 3	0.158773	down
B3gnt7	UDP-GlcNAc:betaGal beta-1,3-N-acetylglucosaminyltransferase 7	0.158787	down
Sell	selectin, lymphocyte	0.160327	down
Maff	v-maf musculoaponeurotic fibrosarcoma oncogene family, protein F (avian)	0.162016	down
Snord14a	small nucleolar RNA, C/D box 14A	0.162239	down
Gm6377	predicted gene 6377	0.163771	down
C130039O16Rik	RIKEN cDNA C130039O16 gene	0.164957	down
Nuak2	NUAK family, SNF1-like kinase, 2	0.167375	down
Lifr	leukemia inhibitory factor receptor	0.169184	down
Fam43a	family with sequence similarity 43, member A	0.170197	down
Gatm	glycine amidinotransferase (L-arginine:glycine amidinotransferase)	0.171655	down
Mctp2	multiple C2 domains, transmembrane 2	0.172692	down
Cxcl13	chemokine (C-X-C motif) ligand 13	0.172847	down
Ifi203	interferon activated gene 203	0.173166	down
Lfng	LFNG O-fucosylpeptide 3-beta-N-acetylglucosaminyltransferase	0.173841	down
Ptger4	prostaglandin E receptor 4 (subtype EP4)	0.173958	down
Kynu	kynureninase (L-kynurenine hydrolase)	0.174763	down
Junb	Jun-B oncogene	0.174974	down
Srpk3	serine/arginine-rich protein specific kinase 3	0.17602	down
Klf4	Kruppel-like factor 4 (gut)	0.176349	down
Dapl1	death associated protein-like 1	0.177955	down
5830416P10Rik	RIKEN cDNA 5830416P10 gene	0.178046	down
Ms4a6b	membrane-spanning 4-domains, subfamily A, member 6B	0.178876	down
Il4ra	interleukin 4 receptor, alpha	0.179611	down
Kdm6b	KDM1 lysine (K)-specific demethylase 6B	0.180232	down
Irf2bp2	interferon regulatory factor 2 binding protein 2	0.180532	down
Akt3	thymoma viral proto-oncogene 3	0.181453	down
Tk2	thymidine kinase 2, mitochondrial	0.181718	down
Snord42b	small nucleolar RNA, C/D box 42B	0.181818	down
Mir19a	microRNA 19a	0.181915	down
Gm129	predicted gene 129	0.18197	down
Pydc4	pyrin domain containing 4	0.182186	down
Gm129	predicted gene 129	0.182926	down
Spib	Spi-B transcription factor (Spi-1/PU.1 related)	0.183965	down
Hs3st1	heparan sulfate (glucosamine) 3-O-sulfotransferase 1	0.1842	down
Fam65b	family with sequence similarity 65, member B	0.185474	down
Cd209b	CD209b antigen	0.185555	down
Bach2	BTB and CNC homology 2	0.185735	down
Gdap10	ganglioside-induced differentiation-associated-protein 10	0.185882	down
Cd55	CD55 antigen	0.186372	down
Ppp1r15a	protein phosphatase 1, regulatory (inhibitor) subunit 15A	0.186873	down
Mir18	microRNA 18	0.18696	down
4930523C07Rik	RIKEN cDNA 4930523C07 gene	0.189823	down
Traf5	TNF receptor-associated factor 5	0.191249	down
Evl	Ena-vasodilator stimulated phosphoprotein	0.191892	down
Cnr2	cannabinoid receptor 2 (macrophage)	0.19268	down
Pax5	paired box gene 5	0.193605	down
Siglecg	sialic acid binding Ig-like lectin G	0.194092	down
Pydc3	pyrin domain containing 3	0.19424	down
Nkg7	natural killer cell group 7 sequence	0.196648	down
Rdh12	retinol dehydrogenase 12	0.19721	down
Mylip	myosin regulatory light chain interacting protein	0.198067	down
Rnf144a	ring finger protein 144A	0.198484	down
Nt5e	5' nucleotidase, ecto	0.199042	down
Fdxacb1	ferredoxin-fold anticodon binding domain containing 1	0.199093	down
Ccl8	chemokine (C-C motif) ligand 8	0.199763	down
5830416P10Rik	RIKEN cDNA 5830416P10 gene	0.200269	down
Mir142	microRNA 142	0.20074	down
Sh3pxd2a	SH3 and PX domains 2A	0.201109	down
Tcp11l2	t-complex 11 (mouse) like 2	0.201978	down
Ifngr1	interferon gamma receptor 1	0.202252	down
Samd9l	sterile alpha motif domain containing 9-like	0.202638	down
Pdcd1lg2	programmed cell death 1 ligand 2	0.203135	down
Gem	GTP binding protein (gene overexpressed in skeletal muscle)	0.20347	down
A430078G23Rik	RIKEN cDNA A430078G23 gene	0.203967	down
Mafk	v-maf musculoaponeurotic fibrosarcoma oncogene family, protein K (avian)	0.204654	down
H2-Eb2	histocompatibility 2, class II antigen E beta2	0.204778	down
Il27ra	interleukin 27 receptor, alpha	0.205121	down
S1pr1	sphingosine-1-phosphate receptor 1	0.205309	down
Cblb	Casitas B-lineage lymphoma b	0.206127	down
Muc1	mucin 1, transmembrane	0.206212	down
Kpna1	karyopherin (importin) alpha 1	0.207312	down
---	---	0.20855	down
Ifrd1	interferon-related developmental regulator 1	0.20871	down
Treml2	triggering receptor expressed on myeloid cells-like 2	0.208774	down
Dusp10	dual specificity phosphatase 10	0.209867	down
Fam167a	family with sequence similarity 167, member A	0.210139	down
Gm11362	predicted gene 11362	0.210637	down
Chst10	carbohydrate sulfotransferase 10	0.211718	down
Cd72	CD72 antigen	0.21211	down
Rab30	RAB30, member RAS oncogene family	0.212239	down
Bin1	bridging integrator 1	0.212565	down
Zfp831	zinc finger protein 831	0.21259	down
P2ry10	purinergic receptor P2Y, G-protein coupled 10	0.212802	down
B4galt5	UDP-Gal:betaGlcNAc beta 1,4-galactosyltransferase, polypeptide 5	0.213185	down
Zbtb10	zinc finger and BTB domain containing 10	0.213227	down
Lmna	lamin A	0.213747	down
Clec2i	C-type lectin domain family 2, member i	0.214151	down
Blk	B lymphoid kinase	0.214662	down
Itgb3	integrin beta 3	0.214723	down
Slc25a2	solute carrier family 25 (mitochondrial carrier, ornithine transporter) member 2	0.214948	down
Pag1	phosphoprotein associated with glycosphingolipid microdomains 1	0.215264	down
Cd22	CD22 antigen	0.215548	down
Smad7	SMAD family member 7	0.215598	down
Tagap1	T cell activation GTPase activating protein 1	0.215672	down
Pdxk	pyridoxal (pyridoxine, vitamin B6) kinase	0.218602	down
H2-Ob	histocompatibility 2, O region beta locus	0.219788	down
Arhgap26	Rho GTPase activating protein 26	0.220214	down
A630033H20Rik	RIKEN cDNA A630033H20 gene	0.220255	down
4930562F07Rik	RIKEN cDNA 4930562F07 gene	0.221211	down
Tnfaip3	tumor necrosis factor, alpha-induced protein 3	0.222357	down
Rnf19b	ring finger protein 19B	0.22271	down
Sh3pxd2a	SH3 and PX domains 2A	0.223166	down
Slc14a1	solute carrier family 14 (urea transporter), member 1	0.224442	down
0610010O12Rik	RIKEN cDNA 0610010O12 gene	0.225433	down
Sp4	trans-acting transcription factor 4	0.225766	down
Stap1	signal transducing adaptor family member 1	0.226294	down
Arhgef18	rho/rac guanine nucleotide exchange factor (GEF) 18	0.226298	down
Sidt1	SID1 transmembrane family, member 1	0.226382	down
Socs3	suppressor of cytokine signaling 3	0.226679	down
Fam105b	family with sequence similarity 105, member B	0.226833	down
Kmo	kynurenine 3-monooxygenase (kynurenine 3-hydroxylase)	0.227049	down
Aim2	absent in melanoma 2	0.227646	down
Mir677	microRNA 677	0.227764	down
Snord22	small nucleolar RNA, C/D box 22	0.22805	down
Baiap2l1	BAI1-associated protein 2-like 1	0.228772	down
Hivep2	human immunodeficiency virus type I enhancer binding protein 2	0.229065	down
Ildr1	immunoglobulin-like domain containing receptor 1	0.229128	down
Mir27a	microRNA 27a	0.229516	down
Rpl12	ribosomal protein L12	0.230423	down
Gprc5a	G protein-coupled receptor, family C, group 5, member A	0.231138	down
Card11	caspase recruitment domain family, member 11	0.231581	down
Dnase1l3	deoxyribonuclease 1-like 3	0.233306	down
Cd2	CD2 antigen	0.233533	down
Pgap1	post-GPI attachment to proteins 1	0.233693	down
Tra2a	transformer 2 alpha homolog (Drosophila)	0.233693	down
Plk2	polo-like kinase 2	0.233761	down
Snord37	small nucleolar RNA, C/D box 37	0.234385	down
Sbk1	SH3-binding kinase 1	0.235289	down
Pde2a	phosphodiesterase 2A, cGMP-stimulated	0.235332	down
Pik3ip1	phosphoinositide-3-kinase interacting protein 1	0.235371	down
Pnet-ps	prenatal ethanol induced mRNA, pseudogene	0.235866	down
Snx8	sorting nexin 8	0.235948	down
Kpna4	karyopherin (importin) alpha 4	0.236102	down
Arhgap17	Rho GTPase activating protein 17	0.236832	down
Lpp	LIM domain containing preferred translocation partner in lipoma	0.237549	down
Prkab2	protein kinase, AMP-activated, beta 2 non-catalytic subunit	0.237927	down
Cybasc3	cytochrome b, ascorbate dependent 3	0.239602	down
Cd3g	CD3 antigen, gamma polypeptide	0.239604	down
Mef2d	myocyte enhancer factor 2D	0.239633	down
Btg1	B cell translocation gene 1, anti-proliferative	0.240774	down
Tcf7	transcription factor 7, T cell specific	0.241342	down
Ctsh	cathepsin H	0.241511	down
Vrk2	vaccinia related kinase 2	0.242454	down
Plekho1	pleckstrin homology domain containing, family O member 1	0.242738	down
Snn	stannin	0.245065	down
Neil1	nei endonuclease VIII-like 1 (E. coli)	0.245746	down
Fry	furry homolog (Drosophila)	0.246895	down
---	---	0.246995	down
Tgif1	TGFB-induced factor homeobox 1	0.248542	down
Lpp	LIM domain containing preferred translocation partner in lipoma	0.250716	down
---	---	0.251456	down
Tspan2	tetraspanin 2	0.251513	down
Arap2	ArfGAP with RhoGAP domain, ankyrin repeat and PH domain 2	0.251589	down
Aicda	activation-induced cytidine deaminase	0.251691	down
Scaper	S phase cyclin A-associated protein in the ER	0.251722	down
---	---	0.252156	down
Adamts6	a disintegrin-like and metallopeptidase (reprolysin type) with thrombospondin type 1 motif, 6	0.252737	down
Egr3	early growth response 3	0.25299	down
Trim7	tripartite motif-containing 7	0.253336	down
Cxcr4	chemokine (C-X-C motif) receptor 4	0.253716	down
1110038D17Rik	RIKEN cDNA 1110038D17 gene	0.254012	down
Gpr132	G protein-coupled receptor 132	0.25404	down
Mir92-1	microRNA 92-1	0.254076	down
---	---	0.254944	down
Bank1	B cell scaffold protein with ankyrin repeats 1	0.254987	down
Arhgap4	Rho GTPase activating protein 4	0.255122	down
Lrrc16a	leucine rich repeat containing 16A	0.255421	down
Il10ra	interleukin 10 receptor, alpha	0.256138	down
Dnajc27	DnaJ (Hsp40) homolog, subfamily C, member 27	0.256228	down
Gpr183	G protein-coupled receptor 183	0.25651	down
Plcb2	phospholipase C, beta 2	0.256985	down
Prol1	proline rich, lacrimal 1	0.257497	down
Litaf	LPS-induced TN factor	0.258669	down
Mir17	microRNA 17	0.259619	down
Pglyrp1	peptidoglycan recognition protein 1	0.259698	down
Havcr1	hepatitis A virus cellular receptor 1	0.261105	down
Jhdm1d	jumonji C domain-containing histone demethylase 1 homolog D (S. cerevisiae)	0.262073	down
Uxt	ubiquitously expressed transcript	0.262234	down
C1qb	complement component 1, q subcomponent, beta polypeptide	0.262827	down
---	---	0.263148	down
Adrb2	adrenergic receptor, beta 2	0.263445	down
Slc44a2	solute carrier family 44, member 2	0.263491	down
Snora65	small nucleolar RNA, H/ACA box 65	0.2637	down
Gm16489	predicted gene 16489	0.263755	down
Bpifa2	BPI fold containing family A, member 2	0.263784	down
Mir17hg	MIR17 host gene 1 (non-protein coding)	0.263823	down
Cirbp	cold inducible RNA binding protein	0.263952	down
Zcchc11	zinc finger, CCHC domain containing 11	0.264154	down
Fos	FBJ osteosarcoma oncogene	0.264156	down
Rcsd1	RCSD domain containing 1	0.264722	down
Faim3	Fas apoptotic inhibitory molecule 3	0.265038	down
Tox	thymocyte selection-associated high mobility group box	0.265428	down
Lrrk2	leucine-rich repeat kinase 2	0.26621	down
Cables1	CDK5 and Abl enzyme substrate 1	0.266218	down
Taf7	TAF7 RNA polymerase II, TATA box binding protein (TBP)-associated factor	0.266317	down
Tlr1	toll-like receptor 1	0.268245	down
Iigp1	interferon inducible GTPase 1	0.268903	down
Dclk2	doublecortin-like kinase 2	0.268981	down
Ms4a4b	membrane-spanning 4-domains, subfamily A, member 4B	0.269215	down
Fam69a	family with sequence similarity 69, member A	0.269248	down
Tgif2	TGFB-induced factor homeobox 2	0.269288	down
Nr1d2	nuclear receptor subfamily 1, group D, member 2	0.269996	down
Nlrc3	NLR family, CARD domain containing 3	0.270228	down
Vmn2r96	vomeronasal 2, receptor 96	0.270369	down
Nrbp1	nuclear receptor binding protein 1	0.270376	down
Mapk11	mitogen-activated protein kinase 11	0.270913	down
Bbs2	Bardet-Biedl syndrome 2 (human)	0.271401	down
Vps18	vacuolar protein sorting 18 (yeast)	0.272055	down
Xkrx	X Kell blood group precursor related X linked	0.272859	down
Clcf1	cardiotrophin-like cytokine factor 1	0.273849	down
Ms4a4a	membrane-spanning 4-domains, subfamily A, member 4A	0.274382	down
A430084P05Rik	RIKEN cDNA A430084P05 gene	0.274909	down
Rara	retinoic acid receptor, alpha	0.275478	down
Rgl1	ral guanine nucleotide dissociation stimulator,-like 1	0.275491	down
Mir15b	microRNA 15b	0.275511	down
Atf3	activating transcription factor 3	0.275602	down
Zdhhc13	zinc finger, DHHC domain containing 13	0.276336	down
Arhgef3	Rho guanine nucleotide exchange factor (GEF) 3	0.276991	down
Dnajb4	DnaJ (Hsp40) homolog, subfamily B, member 4	0.277637	down
Pik3c2b	phosphoinositide-3-kinase, class 2, beta polypeptide	0.28049	down
AB124611	cDNA sequence AB124611	0.280703	down
Irf1	interferon regulatory factor 1	0.282132	down
Fgfr1op	Fgfr1 oncogene partner	0.282719	down
Cklf	chemokine-like factor	0.282924	down
---	---	0.283637	down
Cnpy3	canopy 3 homolog (zebrafish)	0.283699	down
Gripap1	GRIP1 associated protein 1	0.284333	down
Tlr9	toll-like receptor 9	0.285145	down
Asap1	ArfGAP with SH3 domain, ankyrin repeat and PH domain1	0.28537	down
Gpr137b-ps	G protein-coupled receptor 137B, pseudogene	0.286619	down
Ccr6	chemokine (C-C motif) receptor 6	0.287153	down
Egr2	early growth response 2	0.287757	down
Dusp2	dual specificity phosphatase 2	0.287926	down
Plac8	placenta-specific 8	0.288002	down
Ehd3	EH-domain containing 3	0.288731	down
Itpkb	inositol 1,4,5-trisphosphate 3-kinase B	0.288962	down
Abcg3	ATP-binding cassette, sub-family G (WHITE), member 3	0.289116	down
Pold4	polymerase (DNA-directed), delta 4	0.289586	down
Carns1	carnosine synthase 1	0.290953	down
Lck	lymphocyte protein tyrosine kinase	0.29165	down
Klrb1f	killer cell lectin-like receptor subfamily B member 1F	0.292521	down
Fam107b	family with sequence similarity 107, member B	0.292851	down
Zranb1	zinc finger, RAN-binding domain containing 1	0.294045	down
Itgb7	integrin beta 7	0.294167	down
Casz1	castor zinc finger 1	0.294708	down
Pcp4	Purkinje cell protein 4	0.294926	down
Birc3	baculoviral IAP repeat-containing 3	0.295895	down
4632427E13Rik	RIKEN cDNA 4632427E13 gene	0.295955	down
Mir7-1	microRNA 7-1	0.297766	down
Lrrk2	leucine-rich repeat kinase 2	0.298164	down
Tatdn2	TatD DNase domain containing 2	0.298843	down
Fcgrt	Fc receptor, IgG, alpha chain transporter	0.299112	down
Notch2	notch 2	0.299193	down
Pltp	phospholipid transfer protein	0.299792	down
Itpr1	inositol 1,4,5-trisphosphate receptor 1	0.299953	down
Rassf3	Ras association (RalGDS/AF-6) domain family member 3	0.300313	down
Zfp869	zinc finger protein 869	0.300468	down
0610037L13Rik	RIKEN cDNA 0610037L13 gene	0.300548	down
Celf2	CUGBP, Elav-like family member 2	0.300628	down
Jhdm1d	jumonji C domain-containing histone demethylase 1 homolog D (S. cerevisiae)	0.301157	down
Rpl5	ribosomal protein L5	0.3012	down
Sesn1	sestrin 1	0.301726	down
Stat6	signal transducer and activator of transcription 6	0.30216	down
Ebf1	early B cell factor 1	0.302203	down
Card6	caspase recruitment domain family, member 6	0.302215	down
Lpxn	leupaxin	0.303119	down
Dnajb5	DnaJ (Hsp40) homolog, subfamily B, member 5	0.303269	down
BC051142	cDNA sequence BC051142	0.30406	down
Taf5l	TAF5-like RNA polymerase II, p300/CBP-associated factor (PCAF)-associated factor	0.304092	down
Mir19b-1	microRNA 19b-1	0.304791	down
Myo1e	myosin IE	0.305356	down
Rnf138	ring finger protein 138	0.305631	down
Rybp	RING1 and YY1 binding protein	0.305688	down
Sema5a	sema domain, seven thrombospondin repeats (type 1 and type 1-like), transmembrane domain (TM) and short cytoplasmic domain, (semaphorin) 5A	0.305877	down
Tnfrsf12a	tumor necrosis factor receptor superfamily, member 12a	0.306444	down
Tnf	tumor necrosis factor	0.307039	down
Zc3h12a	zinc finger CCCH type containing 12A	0.307123	down
Rnf145	ring finger protein 145	0.307544	down
---	---	0.308	down
Snord68	small nucleolar RNA, C/D box 68	0.30808	down
Pitpnc1	phosphatidylinositol transfer protein, cytoplasmic 1	0.308175	down
Dennd4b	DENN/MADD domain containing 4B	0.309768	down
Bhlhe40	basic helix-loop-helix family, member e40	0.309924	down
Parp3	poly (ADP-ribose) polymerase family, member 3	0.309943	down
Map4k5	mitogen-activated protein kinase kinase kinase kinase 5	0.310471	down
Tmem64	transmembrane protein 64	0.310973	down
Fchsd2	FCH and double SH3 domains 2	0.311092	down
Mir155	microRNA 155	0.31141	down
Marcks	myristoylated alanine rich protein kinase C substrate	0.311449	down
Ebf1	early B cell factor 1	0.311762	down
Ltb	lymphotoxin B	0.311985	down
Nfkbie	nuclear factor of kappa light polypeptide gene enhancer in B cells inhibitor, epsilon	0.312342	down
Btn2a2	butyrophilin, subfamily 2, member A2	0.312602	down
Ankrd44	ankyrin repeat domain 44	0.312924	down
Zdhhc23	zinc finger, DHHC domain containing 23	0.313207	down
Csrnp1	cysteine-serine-rich nuclear protein 1	0.313576	down
Stk17b	serine/threonine kinase 17b (apoptosis-inducing)	0.314303	down
---	---	0.31466	down
Cyp27a1	cytochrome P450, family 27, subfamily a, polypeptide 1	0.31477	down
Pdp1	pyruvate dehyrogenase phosphatase catalytic subunit 1	0.31513	down
Cxcl9	chemokine (C-X-C motif) ligand 9	0.315591	down
AB041803	cDNA sequence AB041803	0.316205	down
Arl5b	ADP-ribosylation factor-like 5B	0.316369	down
---	---	0.31691	down
Polg2	polymerase (DNA directed), gamma 2, accessory subunit	0.317091	down
Mir5117	microRNA 5117	0.317134	down
Mta3	metastasis associated 3	0.317345	down
Ffar1	free fatty acid receptor 1	0.317364	down
H2-Eb1	histocompatibility 2, class II antigen E beta	0.317641	down
Ablim1	actin-binding LIM protein 1	0.319473	down
Ezr	ezrin	0.320421	down
Blvrb	biliverdin reductase B (flavin reductase (NADPH))	0.32072	down
Ing5	inhibitor of growth family, member 5	0.320775	down
Lcp1	lymphocyte cytosolic protein 1	0.321312	down
Susd1	sushi domain containing 1	0.321923	down
Btla	B and T lymphocyte associated	0.321992	down
Srsf3	serine/arginine-rich splicing factor 3	0.32225	down
Nbn	nibrin	0.322922	down
Atp10d	ATPase, class V, type 10D	0.323164	down
Acap1	ArfGAP with coiled-coil, ankyrin repeat and PH domains 1	0.323175	down
Bcl11a	B cell CLL/lymphoma 11A (zinc finger protein)	0.323478	down
Ypel5	yippee-like 5 (Drosophila)	0.324809	down
Fbxl12	F-box and leucine-rich repeat protein 12	0.3256	down
Cyth1	cytohesin 1	0.325894	down
Rgs18	regulator of G-protein signaling 18	0.326714	down
Stat4	signal transducer and activator of transcription 4	0.327177	down
Fcrl1	Fc receptor-like 1	0.327258	down
Mppe1	metallophosphoesterase 1	0.328327	down
Hps3	Hermansky-Pudlak syndrome 3 homolog (human)	0.328915	down
Marcksl1	MARCKS-like 1	0.328961	down
H2-M3	histocompatibility 2, M region locus 3	0.329109	down
Zbtb25	zinc finger and BTB domain containing 25	0.329192	down
Sp100	nuclear antigen Sp100	0.329296	down
Klhl6	kelch-like 6 (Drosophila)	0.329301	down
Icos	inducible T cell co-stimulator	0.329512	down
---	---	0.329674	down
Arhgap24	Rho GTPase activating protein 24	0.331387	down
Mir20a	microRNA 20a	0.331638	down
Phlpp1	PH domain and leucine rich repeat protein phosphatase 1	0.33174	down
Pip5k1b	phosphatidylinositol-4-phosphate 5-kinase, type 1 beta	0.331781	down
1700056E22Rik	RIKEN cDNA 1700056E22 gene	0.332138	down
Vopp1	vesicular, overexpressed in cancer, prosurvival protein 1	0.332194	down
Mbip	MAP3K12 binding inhibitory protein 1	0.332814	down
Zcchc7	zinc finger, CCHC domain containing 7	0.333541	down
Snord14c	small nucleolar RNA, C/D box 14C	0.334809	down
Snord14c	small nucleolar RNA, C/D box 14C	0.335441	down
Hilpda	hypoxia inducible lipid droplet associated	0.335516	down
Ccnl1	cyclin L1	0.33585	down
Nop56	NOP56 ribonucleoprotein homolog (yeast)	0.336203	down
Rassf6	Ras association (RalGDS/AF-6) domain family member 6	0.336428	down
Fscn1	fascin homolog 1, actin bundling protein (Strongylocentrotus purpuratus)	0.33675	down
Cd97	CD97 antigen	0.337062	down
Bcl9	B cell CLL/lymphoma 9	0.337105	down
Eif4a1	eukaryotic translation initiation factor 4A1	0.33722	down
Mir24-2	microRNA 24-2	0.337876	down
Rybp	RING1 and YY1 binding protein	0.338267	down
Rps6ka5	ribosomal protein S6 kinase, polypeptide 5	0.338319	down
Pde4d	phosphodiesterase 4D, cAMP specific	0.338414	down
Mir15a	microRNA 15a	0.338523	down
Lrmp	lymphoid-restricted membrane protein	0.338838	down
Bri3	brain protein I3	0.339074	down
Pear1	platelet endothelial aggregation receptor 1	0.339138	down
Isy1	ISY1 splicing factor homolog (S. cerevisiae)	0.339436	down
---	---	0.340077	down
Rbm4b	RNA binding motif protein 4B	0.340148	down
Vezf1	vascular endothelial zinc finger 1	0.340759	down
Rfx5	regulatory factor X, 5 (influences HLA class II expression)	0.340902	down
H2-Q6	histocompatibility 2, Q region locus 6	0.340926	down
Ets1	E26 avian leukemia oncogene 1, 5' domain	0.341216	down
Zbtb37	zinc finger and BTB domain containing 37	0.341288	down
Tgfb3	transforming growth factor, beta 3	0.341438	down
Otud1	OTU domain containing 1	0.34167	down
Snora75	small nucleolar RNA, H/ACA box 75	0.341696	down
H2-Q4	histocompatibility 2, Q region locus 4	0.341782	down
Myc	myelocytomatosis oncogene	0.342299	down
Nucb2	nucleobindin 2	0.342779	down
Dek	DEK oncogene (DNA binding)	0.342805	down
Setd2	SET domain containing 2	0.342855	down
Eml4	echinoderm microtubule associated protein like 4	0.342993	down
Itk	IL2 inducible T cell kinase	0.344109	down
Phxr1	per-hexamer repeat gene 1	0.344354	down
Slc15a2	solute carrier family 15 (H+/peptide transporter), member 2	0.344546	down
Anxa2	annexin A2	0.344571	down
Cdh17	cadherin 17	0.344709	down
---	---	0.344758	down
Pik3ap1	phosphoinositide-3-kinase adaptor protein 1	0.344812	down
Chd1	chromodomain helicase DNA binding protein 1	0.344858	down
Dennd2d	DENN/MADD domain containing 2D	0.344903	down
Ctdp1	CTD (carboxy-terminal domain, RNA polymerase II, polypeptide A) phosphatase, subunit 1	0.345599	down
Nudt15	nudix (nucleoside diphosphate linked moiety X)-type motif 15	0.346085	down
L3mbtl3	l(3)mbt-like 3 (Drosophila)	0.34625	down
Cnn2	calponin 2	0.346447	down
Sdhaf1	succinate dehydrogenase complex assembly factor 1	0.346874	down
Snord58b	small nucleolar RNA, C/D box 58B	0.346904	down
Pip4k2a	phosphatidylinositol-5-phosphate 4-kinase, type II, alpha	0.347033	down
Gnb2l1	guanine nucleotide binding protein (G protein), beta polypeptide 2 like 1	0.347312	down
Mnt	max binding protein	0.347899	down
Chmp1b	charged multivesicular body protein 1B	0.348253	down
Il9r	interleukin 9 receptor	0.348421	down
Ephx1	epoxide hydrolase 1, microsomal	0.348426	down
---	---	0.348618	down
C030034I22Rik	RIKEN cDNA C030034I22 gene	0.349605	down
Fus	fusion, derived from t(12;16) malignant liposarcoma (human)	0.350181	down
Usp25	ubiquitin specific peptidase 25	0.350529	down
---	---	0.350656	down
Jmjd1c	jumonji domain containing 1C	0.350827	down
AI848100	expressed sequence AI848100	0.351289	down
Cd3e	CD3 antigen, epsilon polypeptide	0.351376	down
Zfp62	zinc finger protein 62	0.351513	down
H2-Ab1	histocompatibility 2, class II antigen A, beta 1	0.351567	down
Stk10	serine/threonine kinase 10	0.351768	down
Snord58b	small nucleolar RNA, C/D box 58B	0.352838	down
Tra2a	transformer 2 alpha homolog (Drosophila)	0.353006	down
Luc7l3	LUC7-like 3 (S. cerevisiae)	0.353184	down
Lpp	LIM domain containing preferred translocation partner in lipoma	0.353548	down
Snord95	small nucleolar RNA, C/D box 95	0.353694	down
Fam102a	family with sequence similarity 102, member A	0.354541	down
Cd37	CD37 antigen	0.354688	down
H2-Aa	histocompatibility 2, class II antigen A, alpha	0.355029	down
Gga2	golgi associated, gamma adaptin ear containing, ARF binding protein 2	0.355311	down
Eif1	eukaryotic translation initiation factor 1	0.355391	down
1110059G10Rik	RIKEN cDNA 1110059G10 gene	0.356211	down
Gpr137b	G protein-coupled receptor 137B	0.356292	down
---	---	0.356351	down
AI314976	expressed sequence AI314976	0.357417	down
Gm5129	predicted gene 5129	0.357661	down
---	---	0.35815	down
Sun2	Sad1 and UNC84 domain containing 2	0.358887	down
9330175E14Rik	RIKEN cDNA 9330175E14 gene	0.359879	down
Dock11	dedicator of cytokinesis 11	0.360451	down
Gng5	guanine nucleotide binding protein (G protein), gamma 5	0.360575	down
Tbc1d5	TBC1 domain family, member 5	0.360989	down
Rras2	related RAS viral (r-ras) oncogene homolog 2	0.36104	down
Gbp9	guanylate-binding protein 9	0.36107	down
Pyhin1	pyrin and HIN domain family, member 1	0.361378	down
Lrch1	leucine-rich repeats and calponin homology (CH) domain containing 1	0.361548	down
Btnl2	butyrophilin-like 2	0.361557	down
Cpa3	carboxypeptidase A3, mast cell	0.361773	down
Mirlet7d	microRNA let7d	0.362263	down
Dip2b	DIP2 disco-interacting protein 2 homolog B (Drosophila)	0.362389	down
Setd2	SET domain containing 2	0.363023	down
Fosl2	fos-like antigen 2	0.363163	down
Tob2	transducer of ERBB2, 2	0.363238	down
Itgb3bp	integrin beta 3 binding protein (beta3-endonexin)	0.363395	down
Nudt15	nudix (nucleoside diphosphate linked moiety X)-type motif 15	0.363874	down
D930015E06Rik	RIKEN cDNA D930015E06 gene	0.363878	down
Trps1	trichorhinophalangeal syndrome I (human)	0.364141	down
Avl9	AVL9 homolog (S. cerevisiase)	0.365665	down
Epsti1	epithelial stromal interaction 1 (breast)	0.365674	down
5031414D18Rik	RIKEN cDNA 5031414D18 gene	0.365752	down
Snord14e	small nucleolar RNA, C/D box 14E	0.366577	down
Sepw1	selenoprotein W, muscle 1	0.366663	down
Med7	mediator complex subunit 7	0.366851	down
Snord35b	small nucleolar RNA, C/D box 35B	0.367112	down
Pde7a	phosphodiesterase 7A	0.367329	down
Tpd52	tumor protein D52	0.367611	down
Rbbp6	retinoblastoma binding protein 6	0.368321	down
Serpina3f	serine (or cysteine) peptidase inhibitor, clade A, member 3F	0.368345	down
Map3k2	mitogen-activated protein kinase kinase kinase 2	0.368495	down
Crebzf	CREB/ATF bZIP transcription factor	0.368646	down
Stk11ip	serine/threonine kinase 11 interacting protein	0.368776	down
---	---	0.369458	down
Clk1	CDC-like kinase 1	0.369479	down
Zfp619	zinc finger protein 619	0.369718	down
Map2k6	mitogen-activated protein kinase kinase 6	0.369947	down
Snora21	small nucleolar RNA, H/ACA box 21	0.369961	down
Phf1	PHD finger protein 1	0.370204	down
Sfrs18	serine/arginine-rich splicing factor 18	0.37046	down
Maf	avian musculoaponeurotic fibrosarcoma (v-maf) AS42 oncogene homolog	0.370512	down
---	---	0.370519	down
Lrrc61	leucine rich repeat containing 61	0.370584	down
Mir23a	microRNA 23a	0.370667	down
Set	SET nuclear oncogene	0.370732	down
---	---	0.37131	down
Herc3	hect domain and RLD 3	0.37134	down
Gbp2	guanylate binding protein 2	0.371389	down
Cd8b1	CD8 antigen, beta chain 1	0.371497	down
Gmip	Gem-interacting protein	0.371911	down
Pdcd4	programmed cell death 4	0.371956	down
Fam76b	family with sequence similarity 76, member B	0.372138	down
Map4k3	mitogen-activated protein kinase kinase kinase kinase 3	0.372297	down
Cd8a	CD8 antigen, alpha chain	0.372677	down
Cdkl1	cyclin-dependent kinase-like 1 (CDC2-related kinase)	0.372887	down
Usp11	ubiquitin specific peptidase 11	0.373217	down
Napsa	napsin A aspartic peptidase	0.374251	down
Jakmip1	janus kinase and microtubule interacting protein 1	0.374783	down
D14Abb1e	DNA segment, Chr 14, Abbott 1 expressed	0.375026	down
Tsc22d1	TSC22 domain family, member 1	0.375466	down
Prosc	proline synthetase co-transcribed	0.375579	down
Snord96a	small nucleolar RNA, C/D box 96A	0.376015	down
Tmem55b	transmembrane protein 55b	0.37603	down
---	---	0.376278	down
Ikbkb	inhibitor of kappaB kinase beta	0.376299	down
Mybpc2	myosin binding protein C, fast-type	0.376597	down
Gdf11	growth differentiation factor 11	0.376952	down
Mll2	myeloid/lymphoid or mixed-lineage leukemia 2	0.377087	down
Gp49a	glycoprotein 49 A	0.377884	down
H2-Q5	histocompatibility 2, Q region locus 5	0.378295	down
Bcl7b	B cell CLL/lymphoma 7B	0.378524	down
Egr1	early growth response 1	0.378531	down
Txnrd3	thioredoxin reductase 3	0.378783	down
Dnajb2	DnaJ (Hsp40) homolog, subfamily B, member 2	0.379024	down
Fam117b	family with sequence similarity 117, member B	0.379287	down
Snord1c	small nucleolar RNA, C/D box 1C	0.379524	down
Snord1c	small nucleolar RNA, C/D box 1C	0.379524	down
---	---	0.379916	down
Slc28a2	solute carrier family 28 (sodium-coupled nucleoside transporter), member 2	0.380136	down
Irs2	insulin receptor substrate 2	0.380918	down
Trgv2	T cell receptor gamma variable 2	0.381489	down
Gm16486	predicted gene 16486	0.381891	down
Pacs1	phosphofurin acidic cluster sorting protein 1	0.381899	down
Ttyh3	tweety homolog 3 (Drosophila)	0.382033	down
A930001N09Rik	RIKEN cDNA A930001N09 gene	0.382306	down
Ms4a4c	membrane-spanning 4-domains, subfamily A, member 4C	0.382684	down
Litaf	LPS-induced TN factor	0.382768	down
Pmaip1	phorbol-12-myristate-13-acetate-induced protein 1	0.383295	down
Rab11fip2	RAB11 family interacting protein 2 (class I)	0.383306	down
Snord38a	small nucleolar RNA, C/D box 38A	0.383338	down
Trim12c	tripartite motif-containing 12C	0.38334	down
Cr2	complement receptor 2	0.383524	down
Mir29a	microRNA 29a	0.384196	down
Zfp868	zinc finger protein 868	0.384274	down
Snora19	small nucleolar RNA, H/ACA box 19	0.384387	down
Snora19	small nucleolar RNA, H/ACA box 19	0.384387	down
Zfp36l1	zinc finger protein 36, C3H type-like 1	0.384567	down
Cycs	cytochrome c, somatic	0.384618	down
Epha2	Eph receptor A2	0.384918	down
Camkk1	calcium/calmodulin-dependent protein kinase kinase 1, alpha	0.38612	down
Dennd4a	DENN/MADD domain containing 4A	0.386133	down
Rbm33	RNA binding motif protein 33	0.386346	down
Gas5	growth arrest specific 5	0.386621	down
Snora26	small nucleolar RNA, H/ACA box 26	0.386899	down
Tnks	tankyrase, TRF1-interacting ankyrin-related ADP-ribose polymerase	0.386999	down
Jarid2	jumonji, AT rich interactive domain 2	0.387014	down
Senp7	SUMO1/sentrin specific peptidase 7	0.387542	down
Lemd3	LEM domain containing 3	0.38784	down
Ifit3	interferon-induced protein with tetratricopeptide repeats 3	0.387844	down
Sgms1	sphingomyelin synthase 1	0.387866	down
Tmem87b	transmembrane protein 87B	0.388328	down
Map3k9	mitogen-activated protein kinase kinase kinase 9	0.388869	down
Ilf3	interleukin enhancer binding factor 3	0.388873	down
LOC100862183	40S ribosomal protein S8-like	0.38902	down
Zranb1	zinc finger, RAN-binding domain containing 1	0.389111	down
Ssh1	slingshot homolog 1 (Drosophila)	0.389218	down
Cd96	CD96 antigen	0.38982	down
1110003E01Rik	RIKEN cDNA 1110003E01 gene	0.390109	down
Magef1	melanoma antigen family F, 1	0.390207	down
1700021K19Rik	RIKEN cDNA 1700021K19 gene	0.390448	down
Pik3r4	phosphatidylinositol 3 kinase, regulatory subunit, polypeptide 4, p150	0.390489	down
---	---	0.391713	down
Ube2v1	ubiquitin-conjugating enzyme E2 variant 1	0.392237	down
---	---	0.392412	down
Gimap3	GTPase, IMAP family member 3	0.392579	down
---	---	0.393255	down
Zbtb20	zinc finger and BTB domain containing 20	0.39326	down
4930420K17Rik	RIKEN cDNA 4930420K17 gene	0.393332	down
Tgfb1	transforming growth factor, beta 1	0.394207	down
Iqsec1	IQ motif and Sec7 domain 1	0.394303	down
1810032O08Rik	RIKEN cDNA 1810032O08 gene	0.394563	down
Gas5	growth arrest specific 5	0.394612	down
Chd7	chromodomain helicase DNA binding protein 7	0.394875	down
Lta	lymphotoxin A	0.395052	down
Spag9	sperm associated antigen 9	0.396151	down
Sh2b3	SH2B adaptor protein 3	0.396195	down
Ier5	immediate early response 5	0.396199	down
Bambi	BMP and activin membrane-bound inhibitor, homolog (Xenopus laevis)	0.39646	down
Gm9958	predicted gene 9958	0.396694	down
Eno3	enolase 3, beta muscle	0.396881	down
Tesk1	testis specific protein kinase 1	0.397042	down
Gbp8	guanylate-binding protein 8	0.397062	down
Ikzf3	IKAROS family zinc finger 3	0.397138	down
Relb	avian reticuloendotheliosis viral (v-rel) oncogene related B	0.397314	down
Ddx5	DEAD (Asp-Glu-Ala-Asp) box polypeptide 5	0.397843	down
Pxk	PX domain containing serine/threonine kinase	0.398338	down
Gramd4	GRAM domain containing 4	0.398784	down
Rasgrp1	RAS guanyl releasing protein 1	0.39921	down
Fam134b	family with sequence similarity 134, member B	0.399545	down
Zmat1	zinc finger, matrin type 1	0.399817	down
Fanci	Fanconi anemia, complementation group I	2.5013	up
Ttk	Ttk protein kinase	2.5028	up
Slc36a4	solute carrier family 36 (proton/amino acid symporter), member 4	2.50374	up
Ccr9	chemokine (C-C motif) receptor 9	2.50461	up
Tmed9	transmembrane emp24 protein transport domain containing 9	2.50545	up
Tpi1	triosephosphate isomerase 1	2.50636	up
---	---	2.50865	up
Iglv1	immunoglobulin lambda variable 1	2.51032	up
Treml4	triggering receptor expressed on myeloid cells-like 4	2.5119	up
Tlr2	toll-like receptor 2	2.51207	up
Rint1	RAD50 interactor 1	2.51266	up
Tmem38b	transmembrane protein 38B	2.51527	up
Plagl2	pleiomorphic adenoma gene-like 2	2.51585	up
Gm10790	predicted gene 10790	2.51764	up
---	---	2.51981	up
Atp2a2	ATPase, Ca++ transporting, cardiac muscle, slow twitch 2	2.52012	up
Cd68	CD68 antigen	2.52014	up
Mtdh	metadherin	2.52018	up
Mms22l	MMS22-like, DNA repair protein	2.52387	up
Rhod	ras homolog gene family, member D	2.52443	up
Zwint	ZW10 interactor	2.52683	up
Serf1	small EDRK-rich factor 1	2.52904	up
---	---	2.52994	up
Aga	aspartylglucosaminidase	2.53118	up
Ncapd3	non-SMC condensin II complex, subunit D3	2.53189	up
Gpr89	G protein-coupled receptor 89	2.53214	up
Spc25	SPC25, NDC80 kinetochore complex component, homolog (S. cerevisiae)	2.53234	up
Tor2a	torsin family 2, member A	2.5328	up
Arhgap11a	Rho GTPase activating protein 11A	2.53325	up
Cdca5	cell division cycle associated 5	2.53431	up
Polr2j	polymerase (RNA) II (DNA directed) polypeptide J	2.53856	up
Atp5g1	ATP synthase, H+ transporting, mitochondrial F0 complex, subunit c1 (subunit 9)	2.53859	up
Rnpep	arginyl aminopeptidase (aminopeptidase B)	2.53887	up
Zfp934	zinc finger protein 934	2.54052	up
Wbp5	WW domain binding protein 5	2.54159	up
Mmachc	methylmalonic aciduria cblC type, with homocystinuria	2.54263	up
0610009B22Rik	RIKEN cDNA 0610009B22 gene	2.5444	up
Slc6a12	solute carrier family 6 (neurotransmitter transporter, betaine/GABA), member 12	2.5445	up
Morn2	MORN repeat containing 2	2.5445	up
Tmem39a	transmembrane protein 39a	2.54663	up
---	---	2.54746	up
Sfxn1	sideroflexin 1	2.5532	up
Ddit4	DNA-damage-inducible transcript 4	2.55413	up
6720463M24Rik	RIKEN cDNA 6720463M24 gene	2.55476	up
---	---	2.55654	up
Tipin	timeless interacting protein	2.5577	up
Ms4a6c	membrane-spanning 4-domains, subfamily A, member 6C	2.55788	up
Mfsd4	major facilitator superfamily domain containing 4	2.55975	up
Snx14	sorting nexin 14	2.56017	up
Pde8a	phosphodiesterase 8A	2.56252	up
Crtap	cartilage associated protein	2.5626	up
Myo1d	myosin ID	2.56627	up
Pou2af1	POU domain, class 2, associating factor 1	2.5674	up
Zfp808	zinc finger protein 80	2.56795	up
Myo1d	myosin ID	2.56939	up
E2f1	E2F transcription factor 1	2.57018	up
Inpp1	inositol polyphosphate-1-phosphatase	2.57327	up
Nrp2	neuropilin 2	2.57366	up
Pomt2	protein-O-mannosyltransferase 2	2.57552	up
Kdelr1	KDEL (Lys-Asp-Glu-Leu) endoplasmic reticulum protein retention receptor 1	2.57661	up
Lamp2	lysosomal-associated membrane protein 2	2.57771	up
Igkv6-14	immunoglobulin kappa variable 6-14	2.57946	up
Ak3	adenylate kinase 3	2.57951	up
Ndufb9	NADH dehydrogenase (ubiquinone) 1 beta subcomplex, 9	2.58038	up
Sesn2	sestrin 2	2.58054	up
Rab3d	RAB3D, member RAS oncogene family	2.58202	up
Cdkn1a	cyclin-dependent kinase inhibitor 1A (P21)	2.58317	up
Tmem184b	transmembrane protein 184b	2.58495	up
Zranb3	zinc finger, RAN-binding domain containing 3	2.5869	up
Slc39a7	solute carrier family 39 (zinc transporter), member 7	2.58736	up
Ece2	endothelin converting enzyme 2	2.5883	up
Chrna10	cholinergic receptor, nicotinic, alpha polypeptide 10	2.58837	up
Tcf19	transcription factor 19	2.59081	up
Gltpd1	glycolipid transfer protein domain containing 1	2.5925	up
Cdc25a	cell division cycle 25A	2.59266	up
Cog6	component of oligomeric golgi complex 6	2.59319	up
Fam129c	family with sequence similarity 129, member C	2.59622	up
Rtn4ip1	reticulon 4 interacting protein 1	2.59869	up
Ighv1-72	immunoglobulin heavy variable 1-72	2.60261	up
---	---	2.60418	up
Klhl9	kelch-like 9 (Drosophila)	2.60565	up
4632419I22Rik	RIKEN cDNA 4632419I22 gene	2.60618	up
Arhgef12	Rho guanine nucleotide exchange factor (GEF) 12	2.60761	up
Ncapd2	non-SMC condensin I complex, subunit D2	2.61024	up
1700034H14Rik	RIKEN cDNA 1700034H14 gene	2.61837	up
Preb	prolactin regulatory element binding	2.619	up
Zfp955a	zinc finger protein 955A	2.62035	up
G2e3	G2/M-phase specific E3 ubiquitin ligase	2.62068	up
Myl4	myosin, light polypeptide 4	2.62316	up
Etv5	ets variant gene 5	2.62513	up
Tns3	tensin 3	2.62545	up
Hsd17b7	hydroxysteroid (17-beta) dehydrogenase 7	2.62726	up
Pppde2	PPPDE peptidase domain containing 2	2.63281	up
Sept11	septin 11	2.6346	up
Polr2l	polymerase (RNA) II (DNA directed) polypeptide L	2.63564	up
Txndc11	thioredoxin domain containing 11	2.63751	up
Igf2r	insulin-like growth factor 2 receptor	2.63847	up
---	---	2.6387	up
Dtwd1	DTW domain containing 1	2.64068	up
Mdh1	malate dehydrogenase 1, NAD (soluble)	2.64148	up
Gpr52	G protein-coupled receptor 52	2.6418	up
Ganab	alpha glucosidase 2 alpha neutral subunit	2.64653	up
---	---	2.64786	up
Lars	leucyl-tRNA synthetase	2.64986	up
Pim2	proviral integration site 2	2.65044	up
Mfsd6	major facilitator superfamily domain containing 6	2.65117	up
Surf4	surfeit gene 4	2.65599	up
Spire1	spire homolog 1 (Drosophila)	2.65693	up
---	---	2.65836	up
B230307C23Rik	RIKEN cDNA B230307C23 gene	2.65875	up
Copb2	coatomer protein complex, subunit beta 2 (beta prime)	2.65905	up
Nek2	NIMA (never in mitosis gene a)-related expressed kinase 2	2.66055	up
---	---	2.66207	up
Oip5	Opa interacting protein 5	2.66256	up
Prim1	DNA primase, p49 subunit	2.66415	up
Tmem147	transmembrane protein 147	2.66552	up
Hist2h2bb	histone cluster 2, H2bb	2.66779	up
Cisd1	CDGSH iron sulfur domain 1	2.67093	up
---	---	2.68063	up
Ighv1-72	immunoglobulin heavy variable 1-72	2.6818	up
Polr2l	polymerase (RNA) II (DNA directed) polypeptide L	2.68415	up
Fam54a	family with sequence similarity 54, member A	2.68717	up
Fancd2	Fanconi anemia, complementation group D2	2.68967	up
Ckap2l	cytoskeleton associated protein 2-like	2.69198	up
Tmem150a	transmembrane protein 150A	2.69287	up
Fam78a	family with sequence similarity 78, member A	2.6947	up
Cdk2ap2	CDK2-associated protein 2	2.6949	up
Fam33a	family with sequence similarity 33, member A	2.69503	up
Ccnb2	cyclin B2	2.6957	up
Krtcap2	keratinocyte associated protein 2	2.69697	up
Gdap2	ganglioside-induced differentiation-associated-protein 2	2.69805	up
Ei24	etoposide induced 2.4 mRNA	2.69866	up
3000002C10Rik	glyceraldehyde-3-phosphate dehydrogenase pseudogene	2.7001	up
Cacna1e	calcium channel, voltage-dependent, R type, alpha 1E subunit	2.70122	up
Chpf2	chondroitin polymerizing factor 2	2.70252	up
Pon2	paraoxonase 2	2.70499	up
Os9	amplified in osteosarcoma	2.70699	up
Dhcr7	7-dehydrocholesterol reductase	2.7079	up
Elmod2	ELMO domain containing 2	2.70871	up
N6amt2	N-6 adenine-specific DNA methyltransferase 2 (putative)	2.71602	up
Timd2	T cell immunoglobulin and mucin domain containing 2	2.71759	up
Gnpnat1	glucosamine-phosphate N-acetyltransferase 1	2.72248	up
Mgst2	microsomal glutathione S-transferase 2	2.72324	up
Man1a2	mannosidase, alpha, class 1A, member 2	2.72356	up
Manf	mesencephalic astrocyte-derived neurotrophic factor	2.72406	up
Tubb4b	tubulin, beta 4B class IVB	2.72418	up
Galns	galactosamine (N-acetyl)-6-sulfate sulfatase	2.72421	up
Zbtb38	zinc finger and BTB domain containing 38	2.72494	up
Fdft1	farnesyl diphosphate farnesyl transferase 1	2.72767	up
Dclre1b	DNA cross-link repair 1B, PSO2 homolog (S. cerevisiae)	2.72779	up
Tlr4	toll-like receptor 4	2.729	up
Spn	sialophorin	2.73198	up
4931440P22Rik	RIKEN cDNA 4931440P22 gene	2.73387	up
Thbd	thrombomodulin	2.73455	up
Sft2d2	SFT2 domain containing 2	2.73817	up
Gnpnat1	glucosamine-phosphate N-acetyltransferase 1	2.73962	up
Atp1b1	ATPase, Na+/K+ transporting, beta 1 polypeptide	2.74017	up
Sepx1	selenoprotein X 1	2.74062	up
Nbas	neuroblastoma amplified sequence	2.74124	up
Slamf6	SLAM family member 6	2.74151	up
---	---	2.74365	up
Nudt22	nudix (nucleoside diphosphate linked moiety X)-type motif 22	2.74714	up
S100a1	S100 calcium binding protein A1	2.75252	up
Oxsm	3-oxoacyl-ACP synthase, mitochondrial	2.75258	up
Pigt	phosphatidylinositol glycan anchor biosynthesis, class T	2.7537	up
2310004I24Rik	RIKEN cDNA 2310004I24 gene	2.75486	up
Eid3	EP300 interacting inhibitor of differentiation 3	2.75649	up
Syvn1	synovial apoptosis inhibitor 1, synoviolin	2.75732	up
Lax1	lymphocyte transmembrane adaptor 1	2.76269	up
2310033E01Rik	RIKEN cDNA 2310033E01 gene	2.76551	up
---	---	2.76638	up
Rnf128	ring finger protein 128	2.76654	up
Zfp810	zinc finger protein 810	2.76791	up
---	---	2.77406	up
Sec23b	SEC23B (S. cerevisiae)	2.77889	up
Ms4a6d	membrane-spanning 4-domains, subfamily A, member 6D	2.78541	up
A2ld1	AIG2-like domain 1	2.78566	up
Cyp39a1	cytochrome P450, family 39, subfamily a, polypeptide 1	2.7862	up
Lphn2	latrophilin 2	2.78628	up
Nfxl1	nuclear transcription factor, X-box binding-like 1	2.78804	up
Ms4a7	membrane-spanning 4-domains, subfamily A, member 7	2.78959	up
E2f8	E2F transcription factor 8	2.79363	up
Pdia3	protein disulfide isomerase associated 3	2.79566	up
Cyp20a1	cytochrome P450, family 20, subfamily a, polypeptide 1	2.79951	up
Kif20a	kinesin family member 20A	2.8007	up
Myof	myoferlin	2.80117	up
Rpa3	replication protein A3	2.80422	up
Ell2	elongation factor RNA polymerase II 2	2.80447	up
Zbtb32	zinc finger and BTB domain containing 32	2.80746	up
2610044O15Rik	RIKEN cDNA 2610044O15 gene	2.80805	up
Apoo	apolipoprotein O	2.8084	up
Arhgap19	Rho GTPase activating protein 19	2.80993	up
Cenpi	centromere protein I	2.81288	up
Lap3	leucine aminopeptidase 3	2.81552	up
Agpat5	1-acylglycerol-3-phosphate O-acyltransferase 5 (lysophosphatidic acid acyltransferase, epsilon)	2.81711	up
Itm2c	integral membrane protein 2C	2.81852	up
Nudt4	nudix (nucleoside diphosphate linked moiety X)-type motif 4	2.81951	up
Man1b1	mannosidase, alpha, class 1B, member 1	2.81998	up
Ndufc1	NADH dehydrogenase (ubiquinone) 1, subcomplex unknown, 1	2.82041	up
Psmb5	proteasome (prosome, macropain) subunit, beta type 5	2.82124	up
Cln8	ceroid-lipofuscinosis, neuronal 8	2.823	up
Kcnk5	potassium channel, subfamily K, member 5	2.82584	up
Mgat1	mannoside acetylglucosaminyltransferase 1	2.82671	up
Hist1h4j	histone cluster 1, H4j	2.8268	up
Hbs1l	Hbs1-like (S. cerevisiae)	2.82734	up
Xk	Kell blood group precursor (McLeod phenotype) homolog	2.83223	up
Apoo	apolipoprotein O	2.83318	up
Mlec	malectin	2.84178	up
Cdca2	cell division cycle associated 2	2.84209	up
Arhgap10	Rho GTPase activating protein 10	2.84229	up
---	---	2.84253	up
Il13ra1	interleukin 13 receptor, alpha 1	2.84311	up
Tex15	testis expressed gene 15	2.84473	up
Kntc1	kinetochore associated 1	2.846	up
Hax1	HCLS1 associated X-1	2.84978	up
Igk-V28	immunoglobulin kappa chain variable 28 (V28)	2.84998	up
Prdx1	peroxiredoxin 1	2.85255	up
Hax1	HCLS1 associated X-1	2.85348	up
Rgs10	regulator of G-protein signalling 10	2.85779	up
Scd2	stearoyl-Coenzyme A desaturase 2	2.8603	up
Cdkn2c	cyclin-dependent kinase inhibitor 2C (p18, inhibits CDK4)	2.861	up
Arg2	arginase type II	2.86131	up
Pik3r3	phosphatidylinositol 3 kinase, regulatory subunit, polypeptide 3 (p55)	2.87	up
Emr1	EGF-like module containing, mucin-like, hormone receptor-like sequence 1	2.87227	up
Scfd2	Sec1 family domain containing 2	2.87968	up
Igkv1-133	immunoglobulin kappa variable 1-133	2.88454	up
Cep76	centrosomal protein 76	2.88501	up
Wipi1	WD repeat domain, phosphoinositide interacting 1	2.88515	up
A630089N07Rik	RIKEN cDNA A630089N07 gene	2.88619	up
Mgat2	mannoside acetylglucosaminyltransferase 2	2.89096	up
Tubb4b	tubulin, beta 4B class IVB	2.89121	up
Acad11	acyl-Coenzyme A dehydrogenase family, member 11	2.89147	up
Ap3m1	adaptor-related protein complex 3, mu 1 subunit	2.89253	up
Gins1	GINS complex subunit 1 (Psf1 homolog)	2.89741	up
Atp6v0a2	ATPase, H+ transporting, lysosomal V0 subunit A2	2.89741	up
Mycbp	c-myc binding protein	2.89872	up
Lgr4	leucine-rich repeat-containing G protein-coupled receptor 4	2.90148	up
Larp1b	La ribonucleoprotein domain family, member 1B	2.90257	up
Extl2	exostoses (multiple)-like 2	2.9038	up
Ighg	Immunoglobulin heavy chain (gamma polypeptide)	2.90477	up
Dpy19l1	dpy-19-like 1 (C. elegans)	2.9064	up
Mrpl37	mitochondrial ribosomal protein L37	2.90824	up
Sqle	squalene epoxidase	2.90914	up
Eme1	essential meiotic endonuclease 1 homolog 1 (S. pombe)	2.90945	up
2610524H06Rik	RIKEN cDNA 2610524H06 gene	2.91041	up
Uso1	USO1 homolog, vesicle docking protein (yeast)	2.91163	up
Rfc4	replication factor C (activator 1) 4	2.91247	up
Mut	methylmalonyl-Coenzyme A mutase	2.91372	up
Orc1	origin recognition complex, subunit 1	2.91454	up
Ube4a	ubiquitination factor E4A, UFD2 homolog (S. cerevisiae)	2.91518	up
Stt3a	STT3, subunit of the oligosaccharyltransferase complex, homolog A (S. cerevisiae)	2.9159	up
Actr3b	ARP3 actin-related protein 3B	2.91853	up
Srprb	signal recognition particle receptor, B subunit	2.92139	up
Stxbp4	syntaxin binding protein 4	2.92424	up
Sar1b	SAR1 gene homolog B (S. cerevisiae)	2.92535	up
Me1	malic enzyme 1, NADP(+)-dependent, cytosolic	2.92929	up
---	---	2.93055	up
0610031J06Rik	RIKEN cDNA 0610031J06 gene	2.93169	up
Adk	adenosine kinase	2.93268	up
Shmt2	serine hydroxymethyltransferase 2 (mitochondrial)	2.93474	up
Esco2	establishment of cohesion 1 homolog 2 (S. cerevisiae)	2.93479	up
Tulp3	tubby-like protein 3	2.93766	up
Golim4	golgi integral membrane protein 4	2.93981	up
Nme6	NME/NM23 nucleoside diphosphate kinase 6	2.93998	up
Fkbp11	FK506 binding protein 11	2.94548	up
Hsp90b1	heat shock protein 90, beta (Grp94), member 1	2.9457	up
Zfp825	zinc finger protein 825	2.95445	up
Dlgap5	discs, large (Drosophila) homolog-associated protein 5	2.95758	up
Lrp8	low density lipoprotein receptor-related protein 8, apolipoprotein e receptor	2.965	up
Asph	aspartate-beta-hydroxylase	2.96678	up
Golph3l	golgi phosphoprotein 3-like	2.97196	up
Aoah	acyloxyacyl hydrolase	2.97388	up
---	---	2.97429	up
Me1	malic enzyme 1, NADP(+)-dependent, cytosolic	2.98002	up
Eif4ebp1	eukaryotic translation initiation factor 4E binding protein 1	2.98021	up
Slc39a14	solute carrier family 39 (zinc transporter), member 14	2.98334	up
Slc7a5	solute carrier family 7 (cationic amino acid transporter, y+ system), member 5	2.98349	up
E2f3	E2F transcription factor 3	2.98772	up
Slc30a6	solute carrier family 30 (zinc transporter), member 6	2.99027	up
Bcat1	branched chain aminotransferase 1, cytosolic	2.99165	up
Chek2	checkpoint kinase 2	2.9919	up
Cenpe	centromere protein E	2.9961	up
Tmem165	transmembrane protein 165	2.99789	up
Gpaa1	GPI anchor attachment protein 1	2.99889	up
Igkv4-53	immunoglobulin kappa variable 4-53	3.00324	up
Brca1	breast cancer 1	3.00504	up
Slc12a2	solute carrier family 12, member 2	3.00519	up
Tmem62	transmembrane protein 62	3.00521	up
Igk-V1	immunoglobulin kappa chain variable 1 (V1)	3.00727	up
Wdr67	WD repeat domain 67	3.00972	up
P2rx3	purinergic receptor P2X, ligand-gated ion channel, 3	3.0114	up
Mt1	metallothionein 1	3.01304	up
Espl1	extra spindle poles-like 1 (S. cerevisiae)	3.0136	up
Diap3	diaphanous homolog 3 (Drosophila)	3.01685	up
---	---	3.01854	up
Foxm1	forkhead box M1	3.01896	up
Epas1	endothelial PAS domain protein 1	3.02017	up
Nudt5	nudix (nucleoside diphosphate linked moiety X)-type motif 5	3.02277	up
Slc35b1	solute carrier family 35, member B1	3.03283	up
Pck2	phosphoenolpyruvate carboxykinase 2 (mitochondrial)	3.03666	up
Tfb1m	transcription factor B1, mitochondrial	3.03983	up
Polk	polymerase (DNA directed), kappa	3.04214	up
BC030307	cDNA sequence BC030307	3.04312	up
Bub1b	budding uninhibited by benzimidazoles 1 homolog, beta (S. cerevisiae)	3.04368	up
Tmcc3	transmembrane and coiled coil domains 3	3.04483	up
Oasl1	2'-5' oligoadenylate synthetase-like 1	3.0472	up
Tnfaip6	tumor necrosis factor alpha induced protein 6	3.04745	up
Cdkn3	cyclin-dependent kinase inhibitor 3	3.04958	up
Phgdh	3-phosphoglycerate dehydrogenase	3.05081	up
Amigo2	adhesion molecule with Ig like domain 2	3.05229	up
Zfp101	zinc finger protein 101	3.05321	up
Itm2a	integral membrane protein 2A	3.05526	up
D14Ertd449e	DNA segment, Chr 14, ERATO Doi 449, expressed	3.05639	up
Snd1	staphylococcal nuclease and tudor domain containing 1	3.05768	up
Tlr13	toll-like receptor 13	3.05938	up
Fah	fumarylacetoacetate hydrolase	3.0594	up
Cenpp	centromere protein P	3.06511	up
D14Ertd449e	DNA segment, Chr 14, ERATO Doi 449, expressed	3.06601	up
D14Ertd449e	DNA segment, Chr 14, ERATO Doi 449, expressed	3.06943	up
Rhpn2	rhophilin, Rho GTPase binding protein 2	3.0721	up
Nomo1	nodal modulator 1	3.07832	up
Melk	maternal embryonic leucine zipper kinase	3.08067	up
Lxn	latexin	3.08255	up
Bsg	basigin	3.0911	up
---	---	3.09119	up
---	---	3.09502	up
---	---	3.09502	up
---	---	3.09502	up
---	---	3.09502	up
---	---	3.09502	up
---	---	3.09502	up
Alg5	asparagine-linked glycosylation 5 (dolichyl-phosphate beta-glucosyltransferase)	3.09549	up
Fdft1	farnesyl diphosphate farnesyl transferase 1	3.09769	up
Zfp709	zinc finger protein 709	3.09997	up
Ccdc88a	coiled coil domain containing 88A	3.10088	up
Kansl1l	KAT8 regulatory NSL complex subunit 1-like	3.10299	up
---	---	3.10453	up
Sv2b	synaptic vesicle glycoprotein 2 b	3.106	up
Pik3cb	phosphatidylinositol 3-kinase, catalytic, beta polypeptide	3.10616	up
Cdc20	cell division cycle 20	3.10734	up
Cd63	CD63 antigen	3.10925	up
Tmco1	transmembrane and coiled-coil domains 1	3.11162	up
Atxn1	ataxin 1	3.11286	up
Atp6v0a1	ATPase, H+ transporting, lysosomal V0 subunit A1	3.11444	up
Wnt10a	wingless related MMTV integration site 10a	3.12046	up
Sigmar1	sigma non-opioid intracellular receptor 1	3.12283	up
Top2a	topoisomerase (DNA) II alpha	3.12426	up
Birc5	baculoviral IAP repeat-containing 5	3.12488	up
Kpna2	karyopherin (importin) alpha 2	3.12744	up
Aspm	asp (abnormal spindle)-like, microcephaly associated (Drosophila)	3.12805	up
Wdr35	WD repeat domain 35	3.12909	up
---	---	3.12943	up
---	---	3.13923	up
Erlec1	endoplasmic reticulum lectin 1	3.13937	up
2810417H13Rik	RIKEN cDNA 2810417H13 gene	3.14405	up
2610528E23Rik	RIKEN cDNA 2610528E23 gene	3.14462	up
Ebp	phenylalkylamine Ca2+ antagonist (emopamil) binding protein	3.1505	up
Il5ra	interleukin 5 receptor, alpha	3.15454	up
Sh2d1b1	SH2 domain protein 1B1	3.15798	up
Trp53inp1	transformation related protein 53 inducible nuclear protein 1	3.15999	up
Slc30a7	solute carrier family 30 (zinc transporter), member 7	3.1604	up
Hjurp	Holliday junction recognition protein	3.16128	up
Bnip3	BCL2/adenovirus E1B interacting protein 3	3.16846	up
Fbxo5	F-box protein 5	3.16905	up
Yipf5	Yip1 domain family, member 5	3.17149	up
Kif22	kinesin family member 22	3.17277	up
Cyb5	cytochrome b-5	3.18114	up
Yars	tyrosyl-tRNA synthetase	3.18336	up
---	---	3.18397	up
Nbas	neuroblastoma amplified sequence	3.18451	up
Bckdk	branched chain ketoacid dehydrogenase kinase	3.18634	up
---	---	3.19133	up
Pgk1	phosphoglycerate kinase 1	3.19289	up
Hepacam2	HEPACAM family member 2	3.19973	up
Uqcr11	ubiquinol-cytochrome c reductase, complex III subunit XI	3.20387	up
Pls1	plastin 1 (I-isoform)	3.20447	up
---	---	3.20462	up
Anln	anillin, actin binding protein	3.20575	up
Cdkn2b	cyclin-dependent kinase inhibitor 2B (p15, inhibits CDK4)	3.2123	up
Igkv4-70	immunoglobulin kappa chain variable 4-70	3.21275	up
Pgk1	phosphoglycerate kinase 1	3.2131	up
Pgk1	phosphoglycerate kinase 1	3.2131	up
Mlec	malectin	3.21441	up
Gnaq	guanine nucleotide binding protein, alpha q polypeptide	3.21462	up
---	---	3.21561	up
Nusap1	nucleolar and spindle associated protein 1	3.21684	up
Leprotl1	leptin receptor overlapping transcript-like 1	3.21958	up
Ap3s1	adaptor-related protein complex 3, sigma 1 subunit	3.22128	up
---	---	3.22132	up
Uchl1	ubiquitin carboxy-terminal hydrolase L1	3.22191	up
Phgdh	3-phosphoglycerate dehydrogenase	3.22381	up
Cdc6	cell division cycle 6	3.23065	up
---	---	3.23398	up
Kpna2	karyopherin (importin) alpha 2	3.23629	up
Ick	intestinal cell kinase	3.23665	up
S100a8	S100 calcium binding protein A8 (calgranulin A)	3.23741	up
Ap3s1	adaptor-related protein complex 3, sigma 1 subunit	3.23795	up
Sec61a1	Sec61 alpha 1 subunit (S. cerevisiae)	3.24201	up
Mospd1	motile sperm domain containing 1	3.2445	up
Chid1	chitinase domain containing 1	3.24486	up
Gstp1	glutathione S-transferase, pi 1	3.24855	up
Ly6a	lymphocyte antigen 6 complex, locus A	3.24865	up
Rnf5	ring finger protein 5	3.25258	up
Slfn10-ps	schlafen 10, pseudogene	3.25642	up
Tfg	Trk-fused gene	3.25657	up
Itgb5	integrin beta 5	3.26245	up
Chek1	checkpoint kinase 1	3.26367	up
Ect2	ect2 oncogene	3.26401	up
Kif2c	kinesin family member 2C	3.28118	up
Stard5	StAR-related lipid transfer (START) domain containing 5	3.28735	up
Ero1l	ERO1-like (S. cerevisiae)	3.29008	up
Sgol2	shugoshin-like 2 (S. pombe)	3.2923	up
Cdca3	cell division cycle associated 3	3.29269	up
Ctsb	cathepsin B	3.29275	up
Mcm10	minichromosome maintenance deficient 10 (S. cerevisiae)	3.29399	up
Ssr4	signal sequence receptor, delta	3.29488	up
Tbc1d7	TBC1 domain family, member 7	3.29556	up
Kpna2	karyopherin (importin) alpha 2	3.29744	up
Zc3hav1	zinc finger CCCH type, antiviral 1	3.29798	up
Tspan6	tetraspanin 6	3.29881	up
Sec61g	SEC61, gamma subunit	3.31094	up
---	---	3.3137	up
P4hb	prolyl 4-hydroxylase, beta polypeptide	3.31604	up
H6pd	hexose-6-phosphate dehydrogenase (glucose 1-dehydrogenase)	3.31682	up
Lrr1	leucine rich repeat protein 1	3.32617	up
Lpar4	lysophosphatidic acid receptor 4	3.32667	up
Yipf5	Yip1 domain family, member 5	3.32983	up
Frrs1	ferric-chelate reductase 1	3.32996	up
H13	histocompatibility 13	3.34244	up
Dpagt1	dolichyl-phosphate (UDP-N-acetylglucosamine) acetylglucosaminephosphotransferase 1 (GlcNAc-1-P transferase)	3.34542	up
Mettl15	methyltransferase like 15	3.34928	up
Mest	mesoderm specific transcript	3.35589	up
Lass6	LAG1 homolog, ceramide synthase 6	3.35758	up
Pik3cg	phosphoinositide-3-kinase, catalytic, gamma polypeptide	3.35791	up
Prkcsh	protein kinase C substrate 80K-H	3.35818	up
Ttc26	tetratricopeptide repeat domain 26	3.35985	up
Mt2	metallothionein 2	3.36165	up
Comt	catechol-O-methyltransferase	3.36239	up
Kif14	kinesin family member 14	3.36272	up
Ada	adenosine deaminase	3.36326	up
Mfsd11	major facilitator superfamily domain containing 11	3.37859	up
---	---	3.38059	up
Ap3s1	adaptor-related protein complex 3, sigma 1 subunit	3.38196	up
Ddt	D-dopachrome tautomerase	3.38297	up
Gm14005	predicted gene 14005	3.38343	up
Atxn1	ataxin 1	3.3853	up
Nfxl1	nuclear transcription factor, X-box binding-like 1	3.39328	up
Brip1	BRCA1 interacting protein C-terminal helicase 1	3.39672	up
Fkbp2	FK506 binding protein 2	3.3975	up
6720489N17Rik	RIKEN cDNA 6720489N17 gene	3.39768	up
Lphn2	latrophilin 2	3.40274	up
Vps26b	vacuolar protein sorting 26 homolog B (yeast)	3.40552	up
Nmrk1	nicotinamide riboside kinase 1	3.40553	up
---	---	3.40704	up
Aurka	aurora kinase A	3.40907	up
Gfpt1	glutamine fructose-6-phosphate transaminase 1	3.41097	up
Aurkb	aurora kinase B	3.41799	up
Entpd1	ectonucleoside triphosphate diphosphohydrolase 1	3.41845	up
Pilra	paired immunoglobin-like type 2 receptor alpha	3.42048	up
Plk1	polo-like kinase 1	3.42103	up
Cep55	centrosomal protein 55	3.42759	up
Tigit	T cell immunoreceptor with Ig and ITIM domains	3.42793	up
---	---	3.43034	up
Rps6ka2	ribosomal protein S6 kinase, polypeptide 2	3.43494	up
Ccnd2	cyclin D2	3.4444	up
---	---	3.44453	up
Lgals3bp	lectin, galactoside-binding, soluble, 3 binding protein	3.4455	up
Sec61g	SEC61, gamma subunit	3.44974	up
Neil3	nei like 3 (E. coli)	3.45562	up
Mir148a	microRNA 148a	3.45628	up
Slc7a7	solute carrier family 7 (cationic amino acid transporter, y+ system), member 7	3.46111	up
Sec61g	SEC61, gamma subunit	3.46767	up
Cope	coatomer protein complex, subunit epsilon	3.47705	up
Bbs10	Bardet-Biedl syndrome 10 (human)	3.4795	up
Shcbp1	Shc SH2-domain binding protein 1	3.49234	up
Mib1	mindbomb homolog 1 (Drosophila)	3.49443	up
Ide	insulin degrading enzyme	3.49716	up
Arfgap3	ADP-ribosylation factor GTPase activating protein 3	3.49822	up
---	---	3.49835	up
Kif11	kinesin family member 11	3.50397	up
Sec61g	SEC61, gamma subunit	3.50977	up
Aldh7a1	aldehyde dehydrogenase family 7, member A1	3.5185	up
Ckap2	cytoskeleton associated protein 2	3.52013	up
Glt8d1	glycosyltransferase 8 domain containing 1	3.52026	up
Raph1	Ras association (RalGDS/AF-6) and pleckstrin homology domains 1	3.52298	up
Nucb1	nucleobindin 1	3.52446	up
Abcb6	ATP-binding cassette, sub-family B (MDR/TAP), member 6	3.5269	up
Psrc1	proline/serine-rich coiled-coil 1	3.53336	up
Ccnf	cyclin F	3.54597	up
Mki67	antigen identified by monoclonal antibody Ki 67	3.56068	up
Cenpm	centromere protein M	3.56199	up
Endou	endonuclease, polyU-specific	3.56923	up
5730590G19Rik	RIKEN cDNA 5730590G19 gene	3.57136	up
Ckap4	cytoskeleton-associated protein 4	3.57282	up
---	---	3.57354	up
Txnrd1	thioredoxin reductase 1	3.57872	up
B3gnt9-ps	UDP-GlcNAc:betaGal beta-1,3-N-acetylglucosaminyltransferase 9, pseudogene	3.59115	up
Fam46c	family with sequence similarity 46, member C	3.59129	up
Zfp945	zinc finger protein 945	3.59166	up
Spcs2	signal peptidase complex subunit 2 homolog (S. cerevisiae)	3.59523	up
Slc19a2	solute carrier family 19 (thiamine transporter), member 2	3.59529	up
Aldh1l2	aldehyde dehydrogenase 1 family, member L2	3.60798	up
Tbc1d19	TBC1 domain family, member 19	3.6136	up
Ccl5	chemokine (C-C motif) ligand 5	3.61382	up
Fads2	fatty acid desaturase 2	3.61731	up
H47	histocompatibility 47	3.62421	up
Calu	calumenin	3.63091	up
Cited2	Cbp/p300-interacting transactivator, with Glu/Asp-rich carboxy-terminal domain, 2	3.63563	up
Tyms	thymidylate synthase	3.64648	up
Nqo1	NAD(P)H dehydrogenase, quinone 1	3.64849	up
LOC100504608	protein FAM119B-like	3.65465	up
D330012F22Rik	RIKEN cDNA D330012F22 gene	3.66134	up
Stfa3	stefin A3	3.66219	up
Prr11	proline rich 11	3.66427	up
Dhdds	dehydrodolichyl diphosphate synthase	3.66486	up
Serpinb2	serine (or cysteine) peptidase inhibitor, clade B, member 2	3.67238	up
Smc2	structural maintenance of chromosomes 2	3.67411	up
Dnajc10	DnaJ (Hsp40) homolog, subfamily C, member 10	3.67546	up
Ube2c	ubiquitin-conjugating enzyme E2C	3.67596	up
4930547N16Rik	RIKEN cDNA 4930547N16 gene	3.6774	up
Alg3	asparagine-linked glycosylation 3 (alpha-1,3-mannosyltransferase)	3.6818	up
1110021J02Rik	RIKEN cDNA 1110021J02 gene	3.68285	up
---	---	3.68978	up
Psat1	phosphoserine aminotransferase 1	3.69011	up
Eri2	exoribonuclease 2	3.69034	up
Zfp658	zinc finger protein 658	3.69192	up
C4bp	complement component 4 binding protein	3.69328	up
Anxa5	annexin A5	3.70293	up
Cdc45	cell division cycle 45	3.70705	up
Gpt2	glutamic pyruvate transaminase (alanine aminotransferase) 2	3.70846	up
---	---	3.71989	up
2810417H13Rik	RIKEN cDNA 2810417H13 gene	3.72036	up
Dnajc3	DnaJ (Hsp40) homolog, subfamily C, member 3	3.7247	up
Dnajc3	DnaJ (Hsp40) homolog, subfamily C, member 3	3.7247	up
---	---	3.72764	up
Lgals1	lectin, galactose binding, soluble 1	3.73702	up
Met	met proto-oncogene	3.74253	up
---	---	3.7458	up
Uba5	ubiquitin-like modifier activating enzyme 5	3.74639	up
Exo1	exonuclease 1	3.74678	up
Rpn2	ribophorin II	3.74993	up
Cacna1h	calcium channel, voltage-dependent, T type, alpha 1H subunit	3.75385	up
Glb1	galactosidase, beta 1	3.76098	up
Farp2	FERM, RhoGEF and pleckstrin domain protein 2	3.76572	up
Slc43a3	solute carrier family 43, member 3	3.77079	up
---	---	3.77555	up
Maoa	monoamine oxidase A	3.77842	up
Sec23a	SEC23A (S. cerevisiae)	3.78602	up
Emp1	epithelial membrane protein 1	3.79296	up
Clptm1l	CLPTM1-like	3.80652	up
---	---	3.81035	up
Dhrs7	dehydrogenase/reductase (SDR family) member 7	3.81449	up
Lrp12	low density lipoprotein-related protein 12	3.81595	up
Kif4	kinesin family member 4	3.81798	up
Rad51ap1	RAD51 associated protein 1	3.82215	up
Nans	N-acetylneuraminic acid synthase (sialic acid synthase)	3.82282	up
Ostc	oligosaccharyltransferase complex subunit	3.82294	up
Slc43a1	solute carrier family 43, member 1	3.82334	up
Ncaph	non-SMC condensin I complex, subunit H	3.82992	up
Hdlbp	high density lipoprotein (HDL) binding protein	3.8327	up
Yipf2	Yip1 domain family, member 2	3.83406	up
Mcoln3	mucolipin 3	3.8508	up
Ccne1	cyclin E1	3.85713	up
Uqcr11	ubiquinol-cytochrome c reductase, complex III subunit XI	3.86994	up
Edem3	ER degradation enhancer, mannosidase alpha-like 3	3.87275	up
B230120H23Rik	RIKEN cDNA B230120H23 gene	3.87574	up
Ncapg	non-SMC condensin I complex, subunit G	3.87846	up
Lig4	ligase IV, DNA, ATP-dependent	3.88435	up
Zmpste24	zinc metallopeptidase, STE24 homolog (S. cerevisiae)	3.88632	up
Znrf3	zinc and ring finger 3	3.89462	up
Fads1	fatty acid desaturase 1	3.90435	up
Ptges	prostaglandin E synthase	3.91325	up
Plxna1	plexin A1	3.91421	up
Selplg	selectin, platelet (p-selectin) ligand	3.91634	up
Ppt2	palmitoyl-protein thioesterase 2	3.91638	up
Ighm	immunoglobulin heavy constant mu	3.92238	up
Slco5a1	solute carrier organic anion transporter family, member 5A1	3.9233	up
Dsel	dermatan sulfate epimerase-like	3.92339	up
Mis18bp1	MIS18 binding protein 1	3.92615	up
Srm	spermidine synthase	3.92671	up
Btd	biotinidase	3.92988	up
---	---	3.93371	up
Igkv4-59	immunoglobulin kappa variable 4-59	3.94611	up
Ebi3	Epstein-Barr virus induced gene 3	3.95815	up
Alg6	asparagine-linked glycosylation 6 (alpha-1,3,-glucosyltransferase)	3.96003	up
---	---	3.97122	up
Cpox	coproporphyrinogen oxidase	3.97525	up
Pdia6	protein disulfide isomerase associated 6	3.97799	up
Zfp719	zinc finger protein 719	3.98552	up
Tspan31	tetraspanin 31	3.99188	up
Galnt2	UDP-N-acetyl-alpha-D-galactosamine:polypeptide N-acetylgalactosaminyltransferase 2	4.01118	up
Ufsp2	UFM1-specific peptidase 2	4.01214	up
Slc48a1	solute carrier family 48 (heme transporter), member 1	4.01415	up
Tirap	toll-interleukin 1 receptor (TIR) domain-containing adaptor protein	4.03066	up
Thyn1	thymocyte nuclear protein 1	4.03077	up
Arid3a	AT rich interactive domain 3A (BRIGHT-like)	4.03131	up
Psph	phosphoserine phosphatase	4.03215	up
Zfp825	zinc finger protein 825	4.03581	up
Cd9	CD9 antigen	4.04074	up
Epcam	epithelial cell adhesion molecule	4.04096	up
Nudcd2	NudC domain containing 2	4.05898	up
Sec61b	Sec61 beta subunit	4.06598	up
Ccna2	cyclin A2	4.07042	up
Rad51	RAD51 homolog (S. cerevisiae)	4.09489	up
Iglv1	immunoglobulin lambda variable 1	4.09834	up
Slc17a5	solute carrier family 17 (anion/sugar transporter), member 5	4.10899	up
Tpx2	TPX2, microtubule-associated protein homolog (Xenopus laevis)	4.12444	up
Ttc39c	tetratricopeptide repeat domain 39C	4.12797	up
---	---	4.14868	up
Slc6a9	solute carrier family 6 (neurotransmitter transporter, glycine), member 9	4.14955	up
Ccne2	cyclin E2	4.15093	up
Hp	haptoglobin	4.16071	up
Kif18b	kinesin family member 18B	4.1641	up
Spcs3	signal peptidase complex subunit 3 homolog (S. cerevisiae)	4.17662	up
Tmem184c	transmembrane protein 184C	4.18814	up
Cks1b	CDC28 protein kinase 1b	4.19071	up
Gm10088	predicted gene 10088	4.19332	up
Edem2	ER degradation enhancer, mannosidase alpha-like 2	4.19533	up
Ighg3	Immunoglobulin heavy constant gamma 3	4.20074	up
Ncapg2	non-SMC condensin II complex, subunit G2	4.20485	up
A4galt	alpha 1,4-galactosyltransferase	4.21326	up
Gstm3	glutathione S-transferase, mu 3	4.21671	up
Fam129a	family with sequence similarity 129, member A	4.21781	up
Serinc5	serine incorporator 5	4.22359	up
V165-D-J-C mu	IgM variable region	4.22851	up
Kdelr3	KDEL (Lys-Asp-Glu-Leu) endoplasmic reticulum protein retention receptor 3	4.22881	up
Nudcd1	NudC domain containing 1	4.23696	up
---	---	4.24537	up
Ppap2a	phosphatidic acid phosphatase type 2A	4.24935	up
---	---	4.28465	up
Ggh	gamma-glutamyl hydrolase	4.28621	up
Ggh	gamma-glutamyl hydrolase	4.28621	up
---	---	4.28643	up
Ccl9	chemokine (C-C motif) ligand 9	4.32209	up
Igh-VX24	immunoglobulin heavy chain (X24 family)	4.32302	up
Edem1	ER degradation enhancer, mannosidase alpha-like 1	4.327	up
Ssr2	signal sequence receptor, beta	4.33625	up
D17H6S56E-5	DNA segment, Chr 17, human D6S56E 5	4.35712	up
Elovl6	ELOVL family member 6, elongation of long chain fatty acids (yeast)	4.36186	up
Alg8	asparagine-linked glycosylation 8 (alpha-1,3-glucosyltransferase)	4.3648	up
Ctsd	cathepsin D	4.36813	up
Nuf2	NUF2, NDC80 kinetochore complex component, homolog (S. cerevisiae)	4.38	up
---	---	4.38634	up
Sgol1	shugoshin-like 1 (S. pombe)	4.40409	up
Csf2rb2	colony stimulating factor 2 receptor, beta 2, low-affinity (granulocyte-macrophage)	4.40581	up
Aldh18a1	aldehyde dehydrogenase 18 family, member A1	4.4085	up
Cdc25c	cell division cycle 25C	4.41253	up
Bub1	budding uninhibited by benzimidazoles 1 homolog (S. cerevisiae)	4.42045	up
Akr1b8	aldo-keto reductase family 1, member B8	4.4208	up
Alg14	asparagine-linked glycosylation 14	4.42519	up
Rhobtb1	Rho-related BTB domain containing 1	4.42723	up
Fam125b	family with sequence similarity 125, member B	4.43277	up
F630043A04Rik	RIKEN cDNA F630043A04 gene	4.43726	up
Hyou1	hypoxia up-regulated 1	4.43732	up
Entpd7	ectonucleoside triphosphate diphosphohydrolase 7	4.44918	up
Stil	Scl/Tal1 interrupting locus	4.45596	up
Smpd1	sphingomyelin phosphodiesterase 1, acid lysosomal	4.46653	up
Magt1	magnesium transporter 1	4.47706	up
Cdk1	cyclin-dependent kinase 1	4.47981	up
Ppa1	pyrophosphatase (inorganic) 1	4.49885	up
Rps27l	ribosomal protein S27-like	4.50046	up
Crim1	cysteine rich transmembrane BMP regulator 1 (chordin like)	4.50353	up
Bcl2l1	BCL2-like 1	4.52985	up
Ccpg1	cell cycle progression 1	4.54985	up
Sec61b	Sec61 beta subunit	4.55748	up
Pecr	peroxisomal trans-2-enoyl-CoA reductase	4.56405	up
Ift20	intraflagellar transport 20	4.5748	up
Spcs1	signal peptidase complex subunit 1 homolog (S. cerevisiae)	4.57663	up
Rrbp1	ribosome binding protein 1	4.58584	up
Gpx3	glutathione peroxidase 3	4.58879	up
Plin2	perilipin 2	4.59028	up
Phf10	PHD finger protein 10	4.59061	up
Dnajb11	DnaJ (Hsp40) homolog, subfamily B, member 11	4.61834	up
Ggta1	glycoprotein galactosyltransferase alpha 1, 3	4.63303	up
Ccng1	cyclin G1	4.6793	up
Sec61b	Sec61 beta subunit	4.71181	up
Ddost	dolichyl-di-phosphooligosaccharide-protein glycotransferase	4.76964	up
---	---	4.77407	up
Zfp9	zinc finger protein 9	4.78194	up
Prc1	protein regulator of cytokinesis 1	4.78423	up
Creld2	cysteine-rich with EGF-like domains 2	4.78627	up
C330027C09Rik	RIKEN cDNA C330027C09 gene	4.79564	up
Mir181b-1	microRNA 181b-1	4.79886	up
Ssr3	signal sequence receptor, gamma	4.83055	up
H1f0	H1 histone family, member 0	4.83693	up
Fads3	fatty acid desaturase 3	4.84266	up
Neto2	neuropilin (NRP) and tolloid (TLL)-like 2	4.87038	up
Mastl	microtubule associated serine/threonine kinase-like	4.91133	up
Mcoln2	mucolipin 2	4.93464	up
Ckb	creatine kinase, brain	4.9698	up
Isg20	interferon-stimulated protein	4.98075	up
Slc40a1	solute carrier family 40 (iron-regulated transporter), member 1	4.98482	up
Ccnb1	cyclin B1	5.00263	up
Igkv6-20	immunoglobulin kappa variable 6-20	5.03664	up
Alcam	activated leukocyte cell adhesion molecule	5.03831	up
Tmem214	transmembrane protein 214	5.04171	up
Prdx4	peroxiredoxin 4	5.07647	up
Tmem97	transmembrane protein 97	5.07715	up
Maged1	melanoma antigen, family D, 1	5.10133	up
---	---	5.18624	up
Ccnb1	cyclin B1	5.20006	up
Pdia4	protein disulfide isomerase associated 4	5.21466	up
Ccnb1	cyclin B1	5.2305	up
Ezh2	enhancer of zeste homolog 2 (Drosophila)	5.24576	up
Sec11c	SEC11 homolog C (S. cerevisiae)	5.24866	up
Slc7a8	solute carrier family 7 (cationic amino acid transporter, y+ system), member 8	5.25646	up
Gusb	glucuronidase, beta	5.27407	up
Bet1	blocked early in transport 1 homolog (S. cerevisiae)	5.28092	up
BC005685	cDNA sequence BC005685	5.28639	up
Sdf2l1	stromal cell-derived factor 2-like 1	5.2976	up
Rexo2	REX2, RNA exonuclease 2 homolog (S. cerevisiae)	5.36423	up
---	---	5.36517	up
Eaf2	ELL associated factor 2	5.36711	up
Creg1	cellular repressor of E1A-stimulated genes 1	5.3827	up
Airn	antisense Igf2r RNA	5.3844	up
Hnrpll	heterogeneous nuclear ribonucleoprotein L-like	5.39537	up
Xbp1	X-box binding protein 1	5.39588	up
Slc1a4	solute carrier family 1 (glutamate/neutral amino acid transporter), member 4	5.3976	up
Slc1a1	solute carrier family 1 (neuronal/epithelial high affinity glutamate transporter, system Xag), member 1	5.41175	up
Gas2l3	growth arrest-specific 2 like 3	5.45824	up
Ica1	islet cell autoantigen 1	5.48597	up
BC005685	cDNA sequence BC005685	5.53376	up
Alg2	asparagine-linked glycosylation 2 (alpha-1,3-mannosyltransferase)	5.54312	up
---	---	5.54388	up
Spp1	secreted phosphoprotein 1	5.54799	up
Ggcx	gamma-glutamyl carboxylase	5.56603	up
LOC641050	uncharacterized protein LOC641050	5.62997	up
Gdpd1	glycerophosphodiester phosphodiesterase domain containing 1	5.64736	up
Nt5dc2	5'-nucleotidase domain containing 2	5.65137	up
Gmppa	GDP-mannose pyrophosphorylase A	5.6549	up
---	---	5.66295	up
BC005685	cDNA sequence BC005685	5.66295	up
Gclm	glutamate-cysteine ligase, modifier subunit	5.66777	up
Fgl2	fibrinogen-like protein 2	5.71545	up
---	---	5.73087	up
Tram2	translocating chain-associating membrane protein 2	5.73586	up
Phlda3	pleckstrin homology-like domain, family A, member 3	5.79616	up
Igj	immunoglobulin joining chain	5.80234	up
LOC641050	uncharacterized protein LOC641050	5.80611	up
Kcnk6	potassium inwardly-rectifying channel, subfamily K, member 6	5.83961	up
Ighg	Immunoglobulin heavy chain (gamma polypeptide)	5.84995	up
Rpn1	ribophorin I	5.85394	up
6430548M08Rik	RIKEN cDNA 6430548M08 gene	5.88325	up
LOC641050	uncharacterized protein LOC641050	5.88833	up
Qpctl	glutaminyl-peptide cyclotransferase-like	5.8948	up
Glipr1	GLI pathogenesis-related 1 (glioma)	5.90884	up
---	---	5.91748	up
Gsto1	glutathione S-transferase omega 1	5.91775	up
BC005685	cDNA sequence BC005685	5.91824	up
Tmem97	transmembrane protein 97	5.92588	up
Bst1	bone marrow stromal cell antigen 1	5.9385	up
---	---	5.9447	up
---	---	5.95023	up
Zmat3	zinc finger matrin type 3	5.95185	up
Tnfrsf13b	tumor necrosis factor receptor superfamily, member 13b	5.9588	up
Gtse1	G two S phase expressed protein 1	6.01079	up
Ptgr1	prostaglandin reductase 1	6.01863	up
Cxcl2	chemokine (C-X-C motif) ligand 2	6.0404	up
---	---	6.05939	up
Cnpy2	canopy 2 homolog (zebrafish)	6.06391	up
Gsr	glutathione reductase	6.0749	up
Sel1l	sel-1 suppressor of lin-12-like (C. elegans)	6.07817	up
Fcer1g	Fc receptor, IgE, high affinity I, gamma polypeptide	6.26357	up
---	---	6.27682	up
Mfsd2a	major facilitator superfamily domain containing 2A	6.28672	up
---	---	6.30094	up
Dgkg	diacylglycerol kinase, gamma	6.34198	up
Slc44a1	solute carrier family 44, member 1	6.38435	up
Glrx	glutaredoxin	6.3997	up
---	---	6.41155	up
---	---	6.53818	up
Slamf9	SLAM family member 9	6.54908	up
LOC641050	uncharacterized protein LOC641050	6.58349	up
2010001M09Rik	RIKEN cDNA 2010001M09 gene	6.58768	up
Egln3	EGL nine homolog 3 (C. elegans)	6.60266	up
Pla2g7	phospholipase A2, group VII (platelet-activating factor acetylhydrolase, plasma)	6.61004	up
---	---	6.65981	up
Ly96	lymphocyte antigen 96	6.76828	up
Dhrs1	dehydrogenase/reductase (SDR family) member 1	6.87372	up
Rcbtb2	regulator of chromosome condensation (RCC1) and BTB (POZ) domain containing protein 2	6.87497	up
---	---	6.90275	up
---	---	6.90275	up
---	---	6.90633	up
Gpr55	G protein-coupled receptor 55	6.99656	up
Sfmbt2	Scm-like with four mbt domains 2	7.0268	up
Plxnd1	plexin D1	7.02739	up
Pqlc3	PQ loop repeat containing	7.03432	up
Lox	lysyl oxidase	7.03961	up
Dusp14	dual specificity phosphatase 14	7.04023	up
---	---	7.04976	up
Pdcd1	programmed cell death 1	7.06903	up
Ctla4	cytotoxic T-lymphocyte-associated protein 4	7.30035	up
Rrm2	ribonucleotide reductase M2	7.36127	up
Ighg	Immunoglobulin heavy chain (gamma polypeptide)	7.37726	up
Socs2	suppressor of cytokine signaling 2	7.40618	up
Ergic1	endoplasmic reticulum-golgi intermediate compartment (ERGIC) 1	7.45962	up
Lman1	lectin, mannose-binding, 1	7.46282	up
Cxcl3	chemokine (C-X-C motif) ligand 3	7.46361	up
St8sia6	ST8 alpha-N-acetyl-neuraminide alpha-2,8-sialyltransferase 6	7.50464	up
Fndc3b	fibronectin type III domain containing 3B	7.5905	up
Thbs1	thrombospondin 1	7.59889	up
Cth	cystathionase (cystathionine gamma-lyase)	7.66983	up
Hmmr	hyaluronan mediated motility receptor (RHAMM)	7.67135	up
Slc11a1	solute carrier family 11 (proton-coupled divalent metal ion transporters), member 1	7.76795	up
Txndc5	thioredoxin domain containing 5	7.81495	up
Tubb6	tubulin, beta 6 class V	7.82025	up
Slc33a1	solute carrier family 33 (acetyl-CoA transporter), member 1	7.83986	up
Lag3	lymphocyte-activation gene 3	7.95987	up
Il2ra	interleukin 2 receptor, alpha chain	8.09796	up
Oosp1	oocyte secreted protein 1	8.10832	up
Clec4d	C-type lectin domain family 4, member d	8.14174	up
Ern1	endoplasmic reticulum (ER) to nucleus signalling 1	8.17025	up
Serpine2	serine (or cysteine) peptidase inhibitor, clade E, member 2	8.41828	up
Igkv5-43	immunoglobulin kappa chain variable 5-43	8.47361	up
Bhlha15	basic helix-loop-helix family, member a15	8.48245	up
Il1a	interleukin 1 alpha	8.67185	up
Slc44a1	solute carrier family 44, member 1	8.80738	up
Ankrd55	ankyrin repeat domain 55	8.8645	up
Csf2rb	colony stimulating factor 2 receptor, beta, low-affinity (granulocyte-macrophage)	8.92342	up
Cd36	CD36 antigen	8.9652	up
Clec4n	C-type lectin domain family 4, member n	8.96673	up
Clec4e	C-type lectin domain family 4, member e	9.00379	up
Car5b	carbonic anhydrase 5b, mitochondrial	9.14289	up
4632434I11Rik	RIKEN cDNA 4632434I11 gene	9.1533	up
---	---	9.27608	up
Ppapdc1b	phosphatidic acid phosphatase type 2 domain containing 1B	9.34112	up
Evi5	ecotropic viral integration site 5	9.38937	up
Hspa13	heat shock protein 70 family, member 13	9.45898	up
Gstm1	glutathione S-transferase, mu 1	9.49792	up
Gpm6a	glycoprotein m6a	9.55146	up
Tmem154	transmembrane protein 154	9.72122	up
Irg1	immunoresponsive gene 1	9.75749	up
---	---	9.94787	up
---	---	10.0185	up
C630004H02Rik	RIKEN cDNA C630004H02 gene	10.2259	up
Igkv4-91	immunoglobulin kappa chain variable 4-91	10.3677	up
---	---	10.3851	up
Olfml3	olfactomedin-like 3	10.6119	up
Slc39a4	solute carrier family 39 (zinc transporter), member 4	10.621	up
Il1f9	interleukin 1 family, member 9	10.8157	up
Pon3	paraoxonase 3	11.1428	up
---	---	11.3147	up
Creb3l2	cAMP responsive element binding protein 3-like 2	11.5228	up
Chac1	ChaC, cation transport regulator 1	11.6462	up
Asns	asparagine synthetase	11.9163	up
Derl3	Der1-like domain family, member 3	11.9385	up
Abcb1b	ATP-binding cassette, sub-family B (MDR/TAP), member 1B	12.0658	up
---	---	12.4274	up
Sema6d	sema domain, transmembrane domain (TM), and cytoplasmic domain, (semaphorin) 6D	12.6139	up
Pycr1	pyrroline-5-carboxylate reductase 1	13.1995	up
Lcn2	lipocalin 2	13.2378	up
Rbm47	RNA binding motif protein 47	13.4483	up
---	---	13.4887	up
---	---	13.5528	up
---	---	14.0269	up
Sec24d	Sec24 related gene family, member D (S. cerevisiae)	15.3725	up
Fpr1	formyl peptide receptor 1	15.5332	up
Saa3	serum amyloid A 3	15.6861	up
4933402N22Rik	RIKEN cDNA 4933402N22 gene	16.9308	up
Gm6455	predicted gene 6455	17.1132	up
Gm6455	predicted gene 6455	17.1762	up
4933402N22Rik	RIKEN cDNA 4933402N22 gene	17.8712	up
Mmp8	matrix metallopeptidase 8	19.8435	up
Prdm1	PR domain containing 1, with ZNF domain	20.3266	up
Hmox1	heme oxygenase (decycling) 1	21.265	up
Alpl	alkaline phosphatase, liver/bone/kidney	25.3139	up
Slc7a3	solute carrier family 7 (cationic amino acid transporter, y+ system), member 3	26.6849	up
Gm6455	predicted gene 6455	27.0091	up
Cpeb3	cytoplasmic polyadenylation element binding protein 3	27.2584	up
Il10	interleukin 10	27.6672	up
Grm3	glutamate receptor, metabotropic 3	28.0656	up
---	---	28.2191	up
Gm6455	predicted gene 6455	28.3112	up
Gpnmb	glycoprotein (transmembrane) nmb	32.3411	up
Slc7a11	solute carrier family 7 (cationic amino acid transporter, y+ system), member 11	33.6911	up

## Sheet: Supplementary Table 3
Gene Symbol	Gene Description	fold change	regulation
Ngp	neutrophilic granule protein	0.0219845	down
Fcer2a	Fc receptor, IgE, low affinity II, alpha polypeptide	0.0226607	down
Rgs1	regulator of G-protein signaling 1	0.0472584	down
---	---	0.0480606	down
Nr4a3	nuclear receptor subfamily 4, group A, member 3	0.0485655	down
Parp8	poly (ADP-ribose) polymerase family, member 8	0.0547054	down
Ppbp	pro-platelet basic protein	0.0578699	down
Nr4a1	nuclear receptor subfamily 4, group A, member 1	0.0622605	down
Plaur	plasminogen activator, urokinase receptor	0.0691412	down
Nr4a2	nuclear receptor subfamily 4, group A, member 2	0.0741278	down
Ifitm6	interferon induced transmembrane protein 6	0.0746677	down
Ccr7	chemokine (C-C motif) receptor 7	0.0752288	down
Retnlg	resistin like gamma	0.0777405	down
Klf2	Kruppel-like factor 2 (lung)	0.0785222	down
B3gnt5	UDP-GlcNAc:betaGal beta-1,3-N-acetylglucosaminyltransferase 5	0.0785944	down
Ear1	eosinophil-associated, ribonuclease A family, member 1	0.0799041	down
---	---	0.080013	down
Trim30b	tripartite motif-containing 30B	0.0857298	down
H2-Oa	histocompatibility 2, O region alpha locus	0.0862174	down
Vps37b	vacuolar protein sorting 37B (yeast)	0.0866879	down
Ltf	lactotransferrin	0.0890387	down
Rasgef1b	RasGEF domain family, member 1B	0.0911995	down
Hspa1a	heat shock protein 1A	0.0916254	down
Nfkbid	nuclear factor of kappa light polypeptide gene enhancer in B cells inhibitor, delta	0.0925448	down
Abcg1	ATP-binding cassette, sub-family G (WHITE), member 1	0.0931433	down
Sorl1	sortilin-related receptor, LDLR class A repeats-containing	0.0933041	down
Hspa1a	heat shock protein 1A	0.0941307	down
Gch1	GTP cyclohydrolase 1	0.0981152	down
S100a9	S100 calcium binding protein A9 (calgranulin B)	0.0991355	down
Serpinb1a	serine (or cysteine) peptidase inhibitor, clade B, member 1a	0.100336	down
Kynu	kynureninase (L-kynurenine hydrolase)	0.100491	down
Cd86	CD86 antigen	0.100493	down
Fam55b	family with sequence similarity 55, member B	0.103429	down
Il9r	interleukin 9 receptor	0.105739	down
Abca1	ATP-binding cassette, sub-family A (ABC1), member 1	0.10728	down
Gcet2	germinal center expressed transcript 2	0.107339	down
C1qb	complement component 1, q subcomponent, beta polypeptide	0.109527	down
Mpo	myeloperoxidase	0.109648	down
Ciita	class II transactivator	0.110756	down
Icosl	icos ligand	0.11382	down
Plbd1	phospholipase B domain containing 1	0.116063	down
Zfp318	zinc finger protein 318	0.116379	down
Fosb	FBJ osteosarcoma oncogene B	0.11874	down
Rasgrp2	RAS, guanyl releasing protein 2	0.121761	down
Ysk4	Yeast Sps1/Ste20-related kinase 4 (S. cerevisiae)	0.12219	down
H2-DMb2	histocompatibility 2, class II, locus Mb2	0.12482	down
Gm6377	predicted gene 6377	0.124902	down
Spib	Spi-B transcription factor (Spi-1/PU.1 related)	0.127574	down
Pecam1	platelet/endothelial cell adhesion molecule 1	0.127963	down
Ifi203	interferon activated gene 203	0.128006	down
Ell3	elongation factor RNA polymerase II-like 3	0.128771	down
Tespa1	thymocyte expressed, positive selection associated 1	0.129503	down
Tagap	T cell activation Rho GTPase activating protein	0.130725	down
---	---	0.133734	down
Trim12a	tripartite motif-containing 12A	0.134843	down
Pglyrp1	peptidoglycan recognition protein 1	0.135033	down
Rgs13	regulator of G-protein signaling 13	0.135181	down
Fam43a	family with sequence similarity 43, member A	0.135264	down
Kdm6b	KDM1 lysine (K)-specific demethylase 6B	0.136514	down
Cd83	CD83 antigen	0.13661	down
BC094916	cDNA sequence BC094916	0.136833	down
Grap2	GRB2-related adaptor protein 2	0.136922	down
Gm614	predicted gene 614	0.138285	down
Siglecg	sialic acid binding Ig-like lectin G	0.139751	down
Chi3l3	chitinase 3-like 3	0.140413	down
Pydc3	pyrin domain containing 3	0.141233	down
Rapgef4	Rap guanine nucleotide exchange factor (GEF) 4	0.143387	down
Nt5e	5' nucleotidase, ecto	0.14613	down
Haao	3-hydroxyanthranilate 3,4-dioxygenase	0.146206	down
Dnase1l3	deoxyribonuclease 1-like 3	0.147451	down
Slamf1	signaling lymphocytic activation molecule family member 1	0.147876	down
Mylip	myosin regulatory light chain interacting protein	0.149516	down
Grasp	GRP1 (general receptor for phosphoinositides 1)-associated scaffold protein	0.149837	down
H2-K2	histocompatibility 2, K region locus 2	0.150351	down
Evl	Ena-vasodilator stimulated phosphoprotein	0.150549	down
Sell	selectin, lymphocyte	0.152515	down
Ear2	eosinophil-associated, ribonuclease A family, member 2	0.152679	down
Neurl3	neuralized homolog 3 homolog (Drosophila)	0.153756	down
Aff3	AF4/FMR2 family, member 3	0.154773	down
Cybasc3	cytochrome b, ascorbate dependent 3	0.156252	down
Kmo	kynurenine 3-monooxygenase (kynurenine 3-hydroxylase)	0.156357	down
Mctp2	multiple C2 domains, transmembrane 2	0.158331	down
Ppp1r15a	protein phosphatase 1, regulatory (inhibitor) subunit 15A	0.158543	down
Rgs2	regulator of G-protein signaling 2	0.159579	down
Rnf125	ring finger protein 125	0.161181	down
Egr2	early growth response 2	0.162231	down
Traf5	TNF receptor-associated factor 5	0.163396	down
Per1	period homolog 1 (Drosophila)	0.164865	down
Gm4759	GTPase, very large interferon inducible 1 pseudogene	0.165128	down
Zfp831	zinc finger protein 831	0.165597	down
Abcg3	ATP-binding cassette, sub-family G (WHITE), member 3	0.165731	down
Lrrc16a	leucine rich repeat containing 16A	0.165889	down
Junb	Jun-B oncogene	0.167328	down
H2-DMa	histocompatibility 2, class II, locus DMa	0.167994	down
Cacna1i	calcium channel, voltage-dependent, alpha 1I subunit	0.169322	down
Kdm6b	KDM1 lysine (K)-specific demethylase 6B	0.169476	down
Rdh12	retinol dehydrogenase 12	0.169708	down
Ltb	lymphotoxin B	0.173257	down
---	---	0.174365	down
Pydc4	pyrin domain containing 4	0.175188	down
Cd22	CD22 antigen	0.175302	down
I830127L07Rik	RIKEN cDNA I830127L07 gene	0.176187	down
Ear1	eosinophil-associated, ribonuclease A family, member 1	0.176917	down
Clec2i	C-type lectin domain family 2, member i	0.177343	down
Ear10	eosinophil-associated, ribonuclease A family, member 10	0.177807	down
A430078G23Rik	RIKEN cDNA A430078G23 gene	0.178524	down
Hvcn1	hydrogen voltage-gated channel 1	0.178567	down
Bin1	bridging integrator 1	0.179283	down
Cd55	CD55 antigen	0.180433	down
Kras	v-Ki-ras2 Kirsten rat sarcoma viral oncogene homolog	0.180677	down
Arhgef18	rho/rac guanine nucleotide exchange factor (GEF) 18	0.18171	down
Slfn5	schlafen 5	0.182478	down
Rab30	RAB30, member RAS oncogene family	0.184552	down
Aicda	activation-induced cytidine deaminase	0.184938	down
Egr3	early growth response 3	0.185188	down
Cd72	CD72 antigen	0.185386	down
Pax5	paired box gene 5	0.185413	down
Srpk3	serine/arginine-rich protein specific kinase 3	0.185848	down
Vcam1	vascular cell adhesion molecule 1	0.185875	down
Havcr1	hepatitis A virus cellular receptor 1	0.18605	down
Gdap10	ganglioside-induced differentiation-associated-protein 10	0.186774	down
Il1r2	interleukin 1 receptor, type II	0.188145	down
Klrb1f	killer cell lectin-like receptor subfamily B member 1F	0.188764	down
Gatm	glycine amidinotransferase (L-arginine:glycine amidinotransferase)	0.189421	down
Fam65b	family with sequence similarity 65, member B	0.191195	down
Bcl6	B cell leukemia/lymphoma 6	0.195469	down
Tlr1	toll-like receptor 1	0.196134	down
Rgs18	regulator of G-protein signaling 18	0.196268	down
Tk2	thymidine kinase 2, mitochondrial	0.196498	down
Xkrx	X Kell blood group precursor related X linked	0.198431	down
Slc14a1	solute carrier family 14 (urea transporter), member 1	0.199414	down
Bach2	BTB and CNC homology 2	0.201563	down
Bcl11a	B cell CLL/lymphoma 11A (zinc finger protein)	0.202071	down
Ear10	eosinophil-associated, ribonuclease A family, member 10	0.203698	down
Gpd2	glycerol phosphate dehydrogenase 2, mitochondrial	0.203864	down
H2-Eb2	histocompatibility 2, class II antigen E beta2	0.204879	down
Il27ra	interleukin 27 receptor, alpha	0.20514	down
Pdcd1lg2	programmed cell death 1 ligand 2	0.206062	down
F630028O10Rik	RIKEN cDNA F630028O10 gene	0.20625	down
Akt3	thymoma viral proto-oncogene 3	0.20751	down
Arhgap17	Rho GTPase activating protein 17	0.207839	down
Tsc22d3	TSC22 domain family, member 3	0.207977	down
5830416P10Rik	RIKEN cDNA 5830416P10 gene	0.208528	down
1110038D17Rik	RIKEN cDNA 1110038D17 gene	0.210584	down
Marcks	myristoylated alanine rich protein kinase C substrate	0.210747	down
Cnr2	cannabinoid receptor 2 (macrophage)	0.211381	down
Snx29	sorting nexin 29	0.211694	down
Sh3pxd2a	SH3 and PX domains 2A	0.214122	down
Ceacam1	carcinoembryonic antigen-related cell adhesion molecule 1	0.214839	down
Blk	B lymphoid kinase	0.214982	down
Rnf144a	ring finger protein 144A	0.217536	down
Pik3c2b	phosphoinositide-3-kinase, class 2, beta polypeptide	0.218469	down
Ehd3	EH-domain containing 3	0.218598	down
Ctsh	cathepsin H	0.221425	down
Rcsd1	RCSD domain containing 1	0.221874	down
Card11	caspase recruitment domain family, member 11	0.223228	down
Arhgap4	Rho GTPase activating protein 4	0.223977	down
Chst10	carbohydrate sulfotransferase 10	0.225568	down
Cpm	carboxypeptidase M	0.225619	down
Ptger4	prostaglandin E receptor 4 (subtype EP4)	0.225781	down
Pgap1	post-GPI attachment to proteins 1	0.226304	down
H2-Ob	histocompatibility 2, O region beta locus	0.228073	down
Sh3pxd2a	SH3 and PX domains 2A	0.228328	down
C1qc	complement component 1, q subcomponent, C chain	0.228356	down
Faim3	Fas apoptotic inhibitory molecule 3	0.228905	down
Prkab2	protein kinase, AMP-activated, beta 2 non-catalytic subunit	0.229174	down
Snord14a	small nucleolar RNA, C/D box 14A	0.230674	down
Lamp3	lysosomal-associated membrane protein 3	0.231392	down
Slc44a2	solute carrier family 44, member 2	0.232019	down
Cblb	Casitas B-lineage lymphoma b	0.233125	down
Notch2	notch 2	0.233711	down
Bank1	B cell scaffold protein with ankyrin repeats 1	0.233856	down
Il10ra	interleukin 10 receptor, alpha	0.234097	down
Lrrk2	leucine-rich repeat kinase 2	0.234407	down
A430084P05Rik	RIKEN cDNA A430084P05 gene	0.235793	down
Arhgap26	Rho GTPase activating protein 26	0.235896	down
Samd9l	sterile alpha motif domain containing 9-like	0.236165	down
4930523C07Rik	RIKEN cDNA 4930523C07 gene	0.237299	down
Gem	GTP binding protein (gene overexpressed in skeletal muscle)	0.237884	down
Nedd4	neural precursor cell expressed, developmentally down-regulated 4	0.238749	down
Il4ra	interleukin 4 receptor, alpha	0.241586	down
Dennd4b	DENN/MADD domain containing 4B	0.242723	down
Cr2	complement receptor 2	0.243945	down
Hs3st1	heparan sulfate (glucosamine) 3-O-sulfotransferase 1	0.244159	down
Tgif1	TGFB-induced factor homeobox 1	0.245476	down
Sema5a	sema domain, seven thrombospondin repeats (type 1 and type 1-like), transmembrane domain (TM) and short cytoplasmic domain, (semaphorin) 5A	0.24585	down
Plcb2	phospholipase C, beta 2	0.245951	down
Sidt1	SID1 transmembrane family, member 1	0.246451	down
Tagap1	T cell activation GTPase activating protein 1	0.246755	down
Gm12824	predicted gene 12824	0.246765	down
Tlr9	toll-like receptor 9	0.24759	down
Atp10d	ATPase, class V, type 10D	0.247609	down
Ifrd1	interferon-related developmental regulator 1	0.247723	down
Clcf1	cardiotrophin-like cytokine factor 1	0.247897	down
Aim2	absent in melanoma 2	0.248637	down
Fcgrt	Fc receptor, IgG, alpha chain transporter	0.249827	down
Plekho1	pleckstrin homology domain containing, family O member 1	0.249984	down
Pira2	paired-Ig-like receptor A2	0.250956	down
Bcl9	B cell CLL/lymphoma 9	0.25097	down
Emr4	EGF-like module containing, mucin-like, hormone receptor-like sequence 4	0.250975	down
Ccr6	chemokine (C-C motif) receptor 6	0.252361	down
1700021K19Rik	RIKEN cDNA 1700021K19 gene	0.252883	down
Gpr183	G protein-coupled receptor 183	0.254955	down
Plac8	placenta-specific 8	0.255832	down
Cnpy3	canopy 3 homolog (zebrafish)	0.25614	down
Snn	stannin	0.256639	down
Btg1	B cell translocation gene 1, anti-proliferative	0.257167	down
Irf2bp2	interferon regulatory factor 2 binding protein 2	0.258149	down
Trem1	triggering receptor expressed on myeloid cells 1	0.258233	down
Hivep2	human immunodeficiency virus type I enhancer binding protein 2	0.258414	down
Ffar1	free fatty acid receptor 1	0.258805	down
Itgb7	integrin beta 7	0.259223	down
Btn2a2	butyrophilin, subfamily 2, member A2	0.259626	down
Arhgap24	Rho GTPase activating protein 24	0.260585	down
Mapk11	mitogen-activated protein kinase 11	0.261897	down
Pag1	phosphoprotein associated with glycosphingolipid microdomains 1	0.262205	down
Gdf11	growth differentiation factor 11	0.263057	down
L3mbtl3	l(3)mbt-like 3 (Drosophila)	0.263968	down
Zcchc11	zinc finger, CCHC domain containing 11	0.264124	down
Cklf	chemokine-like factor	0.264275	down
Fos	FBJ osteosarcoma oncogene	0.264328	down
Treml2	triggering receptor expressed on myeloid cells-like 2	0.264369	down
Sp100	nuclear antigen Sp100	0.264559	down
Ncf1	neutrophil cytosolic factor 1	0.264835	down
Gapt	Grb2-binding adaptor, transmembrane	0.265272	down
Mrgpra2b	MAS-related GPR, member A2B	0.26597	down
Mrgpra2a	MAS-related GPR, member A2A	0.26597	down
Dusp2	dual specificity phosphatase 2	0.267141	down
Stk10	serine/threonine kinase 10	0.267245	down
Pld4	phospholipase D family, member 4	0.267742	down
S1pr1	sphingosine-1-phosphate receptor 1	0.267918	down
Tspan2	tetraspanin 2	0.268187	down
Trim7	tripartite motif-containing 7	0.268262	down
Vrk2	vaccinia related kinase 2	0.268598	down
Stap1	signal transducing adaptor family member 1	0.269157	down
Blvrb	biliverdin reductase B (flavin reductase (NADPH))	0.269421	down
Arhgef3	Rho guanine nucleotide exchange factor (GEF) 3	0.269803	down
Nuak2	NUAK family, SNF1-like kinase, 2	0.269862	down
Maff	v-maf musculoaponeurotic fibrosarcoma oncogene family, protein F (avian)	0.271371	down
Camp	cathelicidin antimicrobial peptide	0.271443	down
Gm16489	predicted gene 16489	0.271619	down
Scaper	S phase cyclin A-associated protein in the ER	0.271743	down
---	---	0.272673	down
Fgr	Gardner-Rasheed feline sarcoma viral (Fgr) oncogene homolog	0.272969	down
Anxa2	annexin A2	0.273241	down
Cyp27a1	cytochrome P450, family 27, subfamily a, polypeptide 1	0.274187	down
Celf2	CUGBP, Elav-like family member 2	0.275278	down
Ifngr1	interferon gamma receptor 1	0.275554	down
Gpr137b-ps	G protein-coupled receptor 137B, pseudogene	0.2757	down
Susd1	sushi domain containing 1	0.27588	down
Cxcr4	chemokine (C-X-C motif) receptor 4	0.276304	down
Phxr1	per-hexamer repeat gene 1	0.276739	down
Herc3	hect domain and RLD 3	0.276857	down
Pnet-ps	prenatal ethanol induced mRNA, pseudogene	0.277077	down
Nkg7	natural killer cell group 7 sequence	0.27758	down
Myo1e	myosin IE	0.277857	down
Map4k5	mitogen-activated protein kinase kinase kinase kinase 5	0.278114	down
Tra2a	transformer 2 alpha homolog (Drosophila)	0.278148	down
Sbk1	SH3-binding kinase 1	0.278149	down
Lcp1	lymphocyte cytosolic protein 1	0.278164	down
Carns1	carnosine synthase 1	0.278264	down
Trim12c	tripartite motif-containing 12C	0.278757	down
---	---	0.280458	down
Nlrc3	NLR family, CARD domain containing 3	0.282966	down
Snord118	small nucleolar RNA, C/D box 118	0.28302	down
Snord118	small nucleolar RNA, C/D box 118	0.28302	down
---	---	0.283637	down
4930562F07Rik	RIKEN cDNA 4930562F07 gene	0.283763	down
A630033H20Rik	RIKEN cDNA A630033H20 gene	0.284033	down
Itpr1	inositol 1,4,5-trisphosphate receptor 1	0.284377	down
AB124611	cDNA sequence AB124611	0.284387	down
Cdh17	cadherin 17	0.284915	down
Egr1	early growth response 1	0.285267	down
Gripap1	GRIP1 associated protein 1	0.286264	down
5830416P10Rik	RIKEN cDNA 5830416P10 gene	0.286571	down
Usp11	ubiquitin specific peptidase 11	0.286642	down
Ms4a6b	membrane-spanning 4-domains, subfamily A, member 6B	0.286644	down
Mafk	v-maf musculoaponeurotic fibrosarcoma oncogene family, protein K (avian)	0.286726	down
Lilrb3	leukocyte immunoglobulin-like receptor, subfamily B (with TM and ITIM domains), member 3	0.286727	down
Map2k6	mitogen-activated protein kinase kinase 6	0.287437	down
C130039O16Rik	RIKEN cDNA C130039O16 gene	0.288204	down
Dusp10	dual specificity phosphatase 10	0.28874	down
Snord61	small nucleolar RNA, C/D box 61	0.288911	down
Senp7	SUMO1/sentrin specific peptidase 7	0.289261	down
Rps6ka5	ribosomal protein S6 kinase, polypeptide 5	0.289309	down
Lrrk2	leucine-rich repeat kinase 2	0.289365	down
Ccr1	chemokine (C-C motif) receptor 1	0.289862	down
P2ry10	purinergic receptor P2Y, G-protein coupled 10	0.290005	down
Pcp4	Purkinje cell protein 4	0.290291	down
Gm129	predicted gene 129	0.290303	down
Fam49a	family with sequence similarity 49, member A	0.291089	down
Plk2	polo-like kinase 2	0.291098	down
Kpna1	karyopherin (importin) alpha 1	0.291853	down
Ankrd44	ankyrin repeat domain 44	0.292642	down
Dnajb4	DnaJ (Hsp40) homolog, subfamily B, member 4	0.292732	down
Pgap1	post-GPI attachment to proteins 1	0.293439	down
Fgd2	FYVE, RhoGEF and PH domain containing 2	0.294039	down
Pyhin1	pyrin and HIN domain family, member 1	0.294209	down
Card6	caspase recruitment domain family, member 6	0.294224	down
Gm11362	predicted gene 11362	0.294417	down
Klhl6	kelch-like 6 (Drosophila)	0.295141	down
Elane	elastase, neutrophil expressed	0.295445	down
Zbtb20	zinc finger and BTB domain containing 20	0.296712	down
Trps1	trichorhinophalangeal syndrome I (human)	0.297602	down
Snx8	sorting nexin 8	0.297664	down
Asap1	ArfGAP with SH3 domain, ankyrin repeat and PH domain1	0.297875	down
Tgtp1	T cell specific GTPase 1	0.298057	down
Ly6g	lymphocyte antigen 6 complex, locus G	0.298135	down
BC051142	cDNA sequence BC051142	0.298769	down
Tnfaip3	tumor necrosis factor, alpha-induced protein 3	0.298922	down
Gga2	golgi associated, gamma adaptin ear containing, ARF binding protein 2	0.299279	down
Zbtb10	zinc finger and BTB domain containing 10	0.299673	down
Ptpn6	protein tyrosine phosphatase, non-receptor type 6	0.299963	down
Satb1	special AT-rich sequence binding protein 1	0.30025	down
Pltp	phospholipid transfer protein	0.300306	down
Hps3	Hermansky-Pudlak syndrome 3 homolog (human)	0.300342	down
D930015E06Rik	RIKEN cDNA D930015E06 gene	0.30036	down
Parp3	poly (ADP-ribose) polymerase family, member 3	0.300477	down
Napsa	napsin A aspartic peptidase	0.301094	down
Ctsg	cathepsin G	0.301337	down
Cd2	CD2 antigen	0.302467	down
Fry	furry homolog (Drosophila)	0.302477	down
Stat6	signal transducer and activator of transcription 6	0.303076	down
Abca3	ATP-binding cassette, sub-family A (ABC1), member 3	0.303773	down
Ctso	cathepsin O	0.304062	down
D14Abb1e	DNA segment, Chr 14, Abbott 1 expressed	0.30455	down
Zbtb20	zinc finger and BTB domain containing 20	0.304819	down
Slc28a2	solute carrier family 28 (sodium-coupled nucleoside transporter), member 2	0.305204	down
Hpgd	hydroxyprostaglandin dehydrogenase 15 (NAD)	0.305525	down
Bbs2	Bardet-Biedl syndrome 2 (human)	0.305709	down
Taf7	TAF7 RNA polymerase II, TATA box binding protein (TBP)-associated factor	0.305884	down
Asb13	ankyrin repeat and SOCS box-containing 13	0.307208	down
Cd37	CD37 antigen	0.307469	down
Gm129	predicted gene 129	0.307905	down
Jhdm1d	jumonji C domain-containing histone demethylase 1 homolog D (S. cerevisiae)	0.308424	down
Lyst	lysosomal trafficking regulator	0.308553	down
Snord22	small nucleolar RNA, C/D box 22	0.308579	down
Atf3	activating transcription factor 3	0.309017	down
Gimap3	GTPase, IMAP family member 3	0.309164	down
Lck	lymphocyte protein tyrosine kinase	0.309411	down
Uxt	ubiquitously expressed transcript	0.30954	down
Sh2d3c	SH2 domain containing 3C	0.309587	down
Ms4a4a	membrane-spanning 4-domains, subfamily A, member 4A	0.310517	down
Mta3	metastasis associated 3	0.310911	down
Epsti1	epithelial stromal interaction 1 (breast)	0.311699	down
Dpp4	dipeptidylpeptidase 4	0.312053	down
Acap1	ArfGAP with coiled-coil, ankyrin repeat and PH domains 1	0.312567	down
Gmip	Gem-interacting protein	0.312797	down
Neil1	nei endonuclease VIII-like 1 (E. coli)	0.313096	down
6330407A03Rik	RIKEN cDNA 6330407A03 gene	0.313325	down
Naip5	NLR family, apoptosis inhibitory protein 5	0.313438	down
Snord37	small nucleolar RNA, C/D box 37	0.313643	down
B3gnt7	UDP-GlcNAc:betaGal beta-1,3-N-acetylglucosaminyltransferase 7	0.314014	down
Kbtbd11	kelch repeat and BTB (POZ) domain containing 11	0.314318	down
Lrmp	lymphoid-restricted membrane protein	0.315283	down
Fam55c	family with sequence similarity 55, member C	0.315764	down
Lpp	LIM domain containing preferred translocation partner in lipoma	0.316196	down
Pip4k2a	phosphatidylinositol-5-phosphate 4-kinase, type II, alpha	0.31643	down
Slc25a2	solute carrier family 25 (mitochondrial carrier, ornithine transporter) member 2	0.316479	down
Rasgrp1	RAS guanyl releasing protein 1	0.316539	down
S100a8	S100 calcium binding protein A8 (calgranulin A)	0.316888	down
Fam102a	family with sequence similarity 102, member A	0.317411	down
Vmn2r96	vomeronasal 2, receptor 96	0.318354	down
Nucb2	nucleobindin 2	0.318416	down
Slfn4	schlafen 4	0.318489	down
4930473A06Rik	RIKEN cDNA 4930473A06 gene	0.318799	down
Ifit3	interferon-induced protein with tetratricopeptide repeats 3	0.319812	down
Mapk12	mitogen-activated protein kinase 12	0.320256	down
Dnajc27	DnaJ (Hsp40) homolog, subfamily C, member 27	0.320316	down
---	---	0.32112	down
Fchsd2	FCH and double SH3 domains 2	0.321608	down
Klf4	Kruppel-like factor 4 (gut)	0.321666	down
Smad7	SMAD family member 7	0.321719	down
H2-M3	histocompatibility 2, M region locus 3	0.322312	down
Ptprj	protein tyrosine phosphatase, receptor type, J	0.323088	down
Dennd2d	DENN/MADD domain containing 2D	0.323266	down
Myc	myelocytomatosis oncogene	0.323617	down
Fcrl1	Fc receptor-like 1	0.324211	down
Zdhhc13	zinc finger, DHHC domain containing 13	0.324475	down
Gm16486	predicted gene 16486	0.324731	down
Pira11	paired-Ig-like receptor A11	0.324761	down
---	---	0.325831	down
Jhdm1d	jumonji C domain-containing histone demethylase 1 homolog D (S. cerevisiae)	0.326212	down
Pear1	platelet endothelial aggregation receptor 1	0.326994	down
Zdhhc23	zinc finger, DHHC domain containing 23	0.327674	down
H2-Q6	histocompatibility 2, Q region locus 6	0.327837	down
Trim12c	tripartite motif-containing 12C	0.327955	down
Ebf1	early B cell factor 1	0.327994	down
Rfx5	regulatory factor X, 5 (influences HLA class II expression)	0.328522	down
AB041803	cDNA sequence AB041803	0.329034	down
Tbx21	T-box 21	0.329239	down
Rassf6	Ras association (RalGDS/AF-6) domain family member 6	0.329444	down
Zc3h12a	zinc finger CCCH type containing 12A	0.329842	down
Pold4	polymerase (DNA-directed), delta 4	0.330092	down
Usp25	ubiquitin specific peptidase 25	0.330269	down
Sesn1	sestrin 1	0.33054	down
Sp4	trans-acting transcription factor 4	0.330587	down
Ikzf3	IKAROS family zinc finger 3	0.330924	down
Bhlhe40	basic helix-loop-helix family, member e40	0.330992	down
Stk17b	serine/threonine kinase 17b (apoptosis-inducing)	0.331196	down
Hbb-b1	hemoglobin, beta adult major chain	0.333146	down
Cnn2	calponin 2	0.333247	down
Mir142	microRNA 142	0.334393	down
Mef2d	myocyte enhancer factor 2D	0.334974	down
Zbtb37	zinc finger and BTB domain containing 37	0.335541	down
Ssh1	slingshot homolog 1 (Drosophila)	0.335829	down
Snord68	small nucleolar RNA, C/D box 68	0.336019	down
Nod1	nucleotide-binding oligomerization domain containing 1	0.336774	down
Plekho2	pleckstrin homology domain containing, family O member 2	0.336783	down
Inpp5f	inositol polyphosphate-5-phosphatase F	0.337695	down
Cnp	2',3'-cyclic nucleotide 3' phosphodiesterase	0.338109	down
---	---	0.338551	down
Ube2d1	ubiquitin-conjugating enzyme E2D 1, UBC4/5 homolog (yeast)	0.338966	down
4632427E13Rik	RIKEN cDNA 4632427E13 gene	0.339302	down
H2-Eb1	histocompatibility 2, class II antigen E beta	0.339433	down
Ebf1	early B cell factor 1	0.339591	down
Chd1	chromodomain helicase DNA binding protein 1	0.339604	down
Trf	transferrin	0.339883	down
Il1b	interleukin 1 beta	0.34055	down
Hbb-b1	hemoglobin, beta adult major chain	0.340778	down
Sipa1	signal-induced proliferation associated gene 1	0.341044	down
Zcchc7	zinc finger, CCHC domain containing 7	0.341379	down
Snord87	small nucleolar RNA, C/D box 87	0.341441	down
Phf1	PHD finger protein 1	0.341472	down
Lifr	leukemia inhibitory factor receptor	0.342086	down
Lrch1	leucine-rich repeats and calponin homology (CH) domain containing 1	0.342911	down
Pik3r4	phosphatidylinositol 3 kinase, regulatory subunit, polypeptide 4, p150	0.343052	down
Muc1	mucin 1, transmembrane	0.343111	down
Pitpnc1	phosphatidylinositol transfer protein, cytoplasmic 1	0.34347	down
Eml4	echinoderm microtubule associated protein like 4	0.343709	down
---	---	0.343766	down
Nfkbie	nuclear factor of kappa light polypeptide gene enhancer in B cells inhibitor, epsilon	0.344015	down
B4galt5	UDP-Gal:betaGlcNAc beta 1,4-galactosyltransferase, polypeptide 5	0.344127	down
Ablim1	actin-binding LIM protein 1	0.345061	down
Pdxk	pyridoxal (pyridoxine, vitamin B6) kinase	0.34521	down
Tgtp1	T cell specific GTPase 1	0.345263	down
Dock11	dedicator of cytokinesis 11	0.345462	down
Pdcd4	programmed cell death 4	0.346723	down
Fam76b	family with sequence similarity 76, member B	0.346957	down
Lpp	LIM domain containing preferred translocation partner in lipoma	0.347069	down
Gimap7	GTPase, IMAP family member 7	0.347127	down
Ptprj	protein tyrosine phosphatase, receptor type, J	0.34724	down
Tgif2	TGFB-induced factor homeobox 2	0.347358	down
Pde2a	phosphodiesterase 2A, cGMP-stimulated	0.347884	down
---	---	0.348222	down
Gp49a	glycoprotein 49 A	0.348643	down
1110003E01Rik	RIKEN cDNA 1110003E01 gene	0.34907	down
Ier2	immediate early response 2	0.350689	down
Exoc6	exocyst complex component 6	0.350806	down
Celf2	CUGBP, Elav-like family member 2	0.350827	down
0610037L13Rik	RIKEN cDNA 0610037L13 gene	0.351569	down
Polg2	polymerase (DNA directed), gamma 2, accessory subunit	0.352219	down
Zfp36l1	zinc finger protein 36, C3H type-like 1	0.352281	down
Mir568	microRNA 568	0.352427	down
Ms4a4c	membrane-spanning 4-domains, subfamily A, member 4C	0.352473	down
4930420K17Rik	RIKEN cDNA 4930420K17 gene	0.352613	down
Fdxacb1	ferredoxin-fold anticodon binding domain containing 1	0.352648	down
---	---	0.352992	down
Adamts6	a disintegrin-like and metallopeptidase (reprolysin type) with thrombospondin type 1 motif, 6	0.353082	down
St6galnac3	ST6 (alpha-N-acetyl-neuraminyl-2,3-beta-galactosyl-1,3)-N-acetylgalactosaminide alpha-2,6-sialyltransferase 3	0.35349	down
Snord42b	small nucleolar RNA, C/D box 42B	0.353541	down
Cd19	CD19 antigen	0.353603	down
Gypa	glycophorin A	0.353685	down
As3mt	arsenic (+3 oxidation state) methyltransferase	0.35388	down
Mybl1	myeloblastosis oncogene-like 1	0.356905	down
Fgfr1op	Fgfr1 oncogene partner	0.356927	down
Cxcr2	chemokine (C-X-C motif) receptor 2	0.356958	down
Casz1	castor zinc finger 1	0.357007	down
---	---	0.357231	down
Fam105b	family with sequence similarity 105, member B	0.358543	down
Aldh2	aldehyde dehydrogenase 2, mitochondrial	0.358712	down
Arap2	ArfGAP with RhoGAP domain, ankyrin repeat and PH domain 2	0.359173	down
Rnf145	ring finger protein 145	0.360233	down
Fosl2	fos-like antigen 2	0.36063	down
---	---	0.360964	down
Lilra6	leukocyte immunoglobulin-like receptor, subfamily A (with TM domain), member 6	0.36097	down
5031414D18Rik	RIKEN cDNA 5031414D18 gene	0.361667	down
Lfng	LFNG O-fucosylpeptide 3-beta-N-acetylglucosaminyltransferase	0.361698	down
Rassf3	Ras association (RalGDS/AF-6) domain family member 3	0.361851	down
Acsf2	acyl-CoA synthetase family member 2	0.362527	down
Tob2	transducer of ERBB2, 2	0.363303	down
I830077J02Rik	RIKEN cDNA I830077J02 gene	0.363536	down
Bcl2a1a	B cell leukemia/lymphoma 2 related protein A1a	0.363595	down
Gm5486	predicted gene 5486	0.36444	down
Phactr4	phosphatase and actin regulator 4	0.364822	down
Cd84	CD84 antigen	0.365079	down
Ppp1r18	protein phosphatase 1, regulatory subunit 18	0.365169	down
Fus	fusion, derived from t(12;16) malignant liposarcoma (human)	0.365389	down
Tlr3	toll-like receptor 3	0.365549	down
Zbtb25	zinc finger and BTB domain containing 25	0.365737	down
Snx30	sorting nexin family member 30	0.365859	down
Immp2l	IMP2 inner mitochondrial membrane peptidase-like (S. cerevisiae)	0.365999	down
Tbc1d5	TBC1 domain family, member 5	0.366182	down
Slc37a2	solute carrier family 37 (glycerol-3-phosphate transporter), member 2	0.366214	down
H2-Ab1	histocompatibility 2, class II antigen A, beta 1	0.366412	down
Dek	DEK oncogene (DNA binding)	0.366543	down
Gpr132	G protein-coupled receptor 132	0.366938	down
Nrbp1	nuclear receptor binding protein 1	0.366971	down
2610018G03Rik	RIKEN cDNA 2610018G03 gene	0.367086	down
Bcl2a1b	B cell leukemia/lymphoma 2 related protein A1b	0.367158	down
Lpp	LIM domain containing preferred translocation partner in lipoma	0.367314	down
Chst3	carbohydrate (chondroitin 6/keratan) sulfotransferase 3	0.36732	down
Setd2	SET domain containing 2	0.367818	down
H2-Q4	histocompatibility 2, Q region locus 4	0.36784	down
Zmat1	zinc finger, matrin type 1	0.36801	down
Ccr3	chemokine (C-C motif) receptor 3	0.36833	down
Btla	B and T lymphocyte associated	0.368505	down
Bcl2a1d	B cell leukemia/lymphoma 2 related protein A1d	0.369359	down
Dclk2	doublecortin-like kinase 2	0.370197	down
Fscn1	fascin homolog 1, actin bundling protein (Strongylocentrotus purpuratus)	0.370709	down
Mir17hg	MIR17 host gene 1 (non-protein coding)	0.370753	down
Mir27a	microRNA 27a	0.371331	down
Bmyc	brain expressed myelocytomatosis oncogene	0.371638	down
Itgb3	integrin beta 3	0.371781	down
Ikbkb	inhibitor of kappaB kinase beta	0.37225	down
Hilpda	hypoxia inducible lipid droplet associated	0.37267	down
Mfhas1	malignant fibrous histiocytoma amplified sequence 1	0.373244	down
Setd2	SET domain containing 2	0.373546	down
Rpl12	ribosomal protein L12	0.373681	down
Trpm5	transient receptor potential cation channel, subfamily M, member 5	0.3739	down
Tmem229b	transmembrane protein 229B	0.373944	down
---	---	0.374021	down
Adrb2	adrenergic receptor, beta 2	0.374145	down
Fbxl12	F-box and leucine-rich repeat protein 12	0.374172	down
Gpr137b	G protein-coupled receptor 137B	0.374213	down
Wdfy4	WD repeat and FYVE domain containing 4	0.374349	down
Jakmip1	janus kinase and microtubule interacting protein 1	0.374728	down
Naip6	NLR family, apoptosis inhibitory protein 6	0.374901	down
Rin3	Ras and Rab interactor 3	0.374915	down
Fmo5	flavin containing monooxygenase 5	0.375243	down
March1	membrane-associated ring finger (C3HC4) 1	0.375837	down
Litaf	LPS-induced TN factor	0.376343	down
Ptpn14	protein tyrosine phosphatase, non-receptor type 14	0.37649	down
---	---	0.377139	down
Bambi	BMP and activin membrane-bound inhibitor, homolog (Xenopus laevis)	0.377281	down
Eno3	enolase 3, beta muscle	0.37738	down
Ildr1	immunoglobulin-like domain containing receptor 1	0.377382	down
Bcl2a1c	B cell leukemia/lymphoma 2 related protein A1c	0.377436	down
Hdac10	histone deacetylase 10	0.377762	down
Lrrc61	leucine rich repeat containing 61	0.37822	down
Slc15a4	solute carrier family 15, member 4	0.378323	down
Ezr	ezrin	0.378596	down
Socs3	suppressor of cytokine signaling 3	0.379187	down
H2-Q5	histocompatibility 2, Q region locus 5	0.379524	down
Acsf2	acyl-CoA synthetase family member 2	0.379911	down
Mkl1	MKL (megakaryoblastic leukemia)/myocardin-like 1	0.38006	down
Zcchc7	zinc finger, CCHC domain containing 7	0.380566	down
Tra2a	transformer 2 alpha homolog (Drosophila)	0.38059	down
Gimap8	GTPase, IMAP family member 8	0.380592	down
Dguok	deoxyguanosine kinase	0.380762	down
Vezf1	vascular endothelial zinc finger 1	0.38079	down
Rnf19b	ring finger protein 19B	0.381018	down
Chic1	cysteine-rich hydrophobic domain 1	0.381123	down
Baz1a	bromodomain adjacent to zinc finger domain 1A	0.381779	down
Med7	mediator complex subunit 7	0.381854	down
Lta	lymphotoxin A	0.381968	down
Tox	thymocyte selection-associated high mobility group box	0.382417	down
Nrm	nurim (nuclear envelope membrane protein)	0.382464	down
Arrb1	arrestin, beta 1	0.382538	down
Kpna4	karyopherin (importin) alpha 4	0.382625	down
Bmp2k	BMP2 inducible kinase	0.383195	down
Sfrs18	serine/arginine-rich splicing factor 18	0.383338	down
Anxa1	annexin A1	0.384332	down
Lpxn	leupaxin	0.385337	down
---	---	0.385398	down
---	---	0.385452	down
4933437F05Rik	RIKEN cDNA 4933437F05 gene	0.385505	down
Klhl18	kelch-like 18 (Drosophila)	0.387279	down
Snora75	small nucleolar RNA, H/ACA box 75	0.387383	down
Bcl2	B cell leukemia/lymphoma 2	0.387765	down
Rasa3	RAS p21 protein activator 3	0.387983	down
I730030J21Rik	RIKEN cDNA I730030J21 gene	0.388136	down
---	---	0.388942	down
Ly86	lymphocyte antigen 86	0.390217	down
Zfp869	zinc finger protein 869	0.390455	down
H2-Aa	histocompatibility 2, class II antigen A, alpha	0.390529	down
Fam167a	family with sequence similarity 167, member A	0.390593	down
Csrnp1	cysteine-serine-rich nuclear protein 1	0.390917	down
Hba-a1	hemoglobin alpha, adult chain 1	0.391837	down
Mir677	microRNA 677	0.391862	down
Hba-a2	hemoglobin alpha, adult chain 2	0.392185	down
Add3	adducin 3 (gamma)	0.392615	down
Btbd2	BTB (POZ) domain containing 2	0.392694	down
Nr1d2	nuclear receptor subfamily 1, group D, member 2	0.394693	down
Plekhg2	pleckstrin homology domain containing, family G (with RhoGef domain) member 2	0.395163	down
Mir15a	microRNA 15a	0.395187	down
Scai	suppressor of cancer cell invasion	0.3953	down
Hhex	hematopoietically expressed homeobox	0.395635	down
Spnb2	spectrin beta 2	0.396047	down
Jun	Jun oncogene	0.396161	down
Snord14c	small nucleolar RNA, C/D box 14C	0.396507	down
Nbn	nibrin	0.396575	down
Mir155	microRNA 155	0.396855	down
Fmnl1	formin-like 1	0.396996	down
Ier5	immediate early response 5	0.397211	down
Apobec3	apolipoprotein B mRNA editing enzyme, catalytic polypeptide 3	0.397672	down
Snord14c	small nucleolar RNA, C/D box 14C	0.398883	down
Gimap4	GTPase, IMAP family member 4	0.398905	down
Lrrc33	leucine rich repeat containing 33	0.399903	down
Gpr19	G protein-coupled receptor 19	2.50171	up
---	---	2.50264	up
Apoo	apolipoprotein O	2.50291	up
Cenpe	centromere protein E	2.50398	up
Tpst1	protein-tyrosine sulfotransferase 1	2.50438	up
Tmed9	transmembrane emp24 protein transport domain containing 9	2.50554	up
Actr3b	ARP3 actin-related protein 3B	2.50662	up
Timd2	T cell immunoglobulin and mucin domain containing 2	2.50822	up
Ncapg	non-SMC condensin I complex, subunit G	2.51011	up
---	---	2.51014	up
Aoah	acyloxyacyl hydrolase	2.51026	up
Melk	maternal embryonic leucine zipper kinase	2.51039	up
---	---	2.51228	up
Gnpnat1	glucosamine-phosphate N-acetyltransferase 1	2.51294	up
Scd2	stearoyl-Coenzyme A desaturase 2	2.51384	up
2610524H06Rik	RIKEN cDNA 2610524H06 gene	2.51431	up
Tmem41b	transmembrane protein 41B	2.51501	up
Tmcc3	transmembrane and coiled coil domains 3	2.51587	up
Mcm8	minichromosome maintenance deficient 8 (S. cerevisiae)	2.51671	up
Atp6v0a2	ATPase, H+ transporting, lysosomal V0 subunit A2	2.52027	up
Eme1	essential meiotic endonuclease 1 homolog 1 (S. pombe)	2.52397	up
Mettl15	methyltransferase like 15	2.52425	up
Krtcap2	keratinocyte associated protein 2	2.52432	up
Cdc6	cell division cycle 6	2.52468	up
Fen1	flap structure specific endonuclease 1	2.52532	up
Ide	insulin degrading enzyme	2.52755	up
Sgol2	shugoshin-like 2 (S. pombe)	2.52862	up
Sft2d2	SFT2 domain containing 2	2.52964	up
Ighv1-72	immunoglobulin heavy variable 1-72	2.52983	up
Gpaa1	GPI anchor attachment protein 1	2.53007	up
2310004I24Rik	RIKEN cDNA 2310004I24 gene	2.53051	up
Foxm1	forkhead box M1	2.53168	up
Ccnf	cyclin F	2.53531	up
Fdps	farnesyl diphosphate synthetase	2.53535	up
Kif2c	kinesin family member 2C	2.53558	up
Kdelr1	KDEL (Lys-Asp-Glu-Leu) endoplasmic reticulum protein retention receptor 1	2.53572	up
Pon2	paraoxonase 2	2.53686	up
Slco3a1	solute carrier organic anion transporter family, member 3a1	2.53701	up
Csf2rb2	colony stimulating factor 2 receptor, beta 2, low-affinity (granulocyte-macrophage)	2.53746	up
Nudt4	nudix (nucleoside diphosphate linked moiety X)-type motif 4	2.53747	up
Bckdk	branched chain ketoacid dehydrogenase kinase	2.53928	up
Ada	adenosine deaminase	2.53988	up
Tspan31	tetraspanin 31	2.54297	up
---	---	2.54377	up
Mrpl51	mitochondrial ribosomal protein L51	2.54547	up
Socs2	suppressor of cytokine signaling 2	2.54565	up
Cds1	CDP-diacylglycerol synthase 1	2.5488	up
Zfp563	zinc finger protein 563	2.549	up
Tubb4b	tubulin, beta 4B class IVB	2.5523	up
Stard5	StAR-related lipid transfer (START) domain containing 5	2.55414	up
Tmem147	transmembrane protein 147	2.55433	up
Me1	malic enzyme 1, NADP(+)-dependent, cytosolic	2.55678	up
Ldlr	low density lipoprotein receptor	2.55908	up
Ighg	Immunoglobulin heavy chain (gamma polypeptide)	2.56033	up
Dnajb13	DnaJ (Hsp40) related, subfamily B, member 13	2.56077	up
Kpna2	karyopherin (importin) alpha 2	2.56186	up
Rnf149	ring finger protein 149	2.56447	up
Ndufc1	NADH dehydrogenase (ubiquinone) 1, subcomplex unknown, 1	2.56594	up
Igkv4-59	immunoglobulin kappa variable 4-59	2.56623	up
Tmem39a	transmembrane protein 39a	2.56758	up
Tbc1d19	TBC1 domain family, member 19	2.56979	up
E2f3	E2F transcription factor 3	2.57616	up
Kif22	kinesin family member 22	2.57648	up
Nomo1	nodal modulator 1	2.57861	up
Mis18bp1	MIS18 binding protein 1	2.58075	up
Mtmr10	myotubularin related protein 10	2.58113	up
Mt1	metallothionein 1	2.58532	up
---	---	2.58693	up
Pomt2	protein-O-mannosyltransferase 2	2.59055	up
Yif1b	Yip1 interacting factor homolog B (S. cerevisiae)	2.5929	up
Uck2	uridine-cytidine kinase 2	2.59446	up
C3ar1	complement component 3a receptor 1	2.59721	up
Sec24a	Sec24 related gene family, member A (S. cerevisiae)	2.59826	up
5730590G19Rik	RIKEN cDNA 5730590G19 gene	2.59931	up
Cyp51	cytochrome P450, family 51	2.60359	up
Lass6	LAG1 homolog, ceramide synthase 6	2.60428	up
Rfc4	replication factor C (activator 1) 4	2.60627	up
Gars	glycyl-tRNA synthetase	2.60667	up
Slc30a7	solute carrier family 30 (zinc transporter), member 7	2.61508	up
Anln	anillin, actin binding protein	2.61638	up
Tmem150a	transmembrane protein 150A	2.61841	up
Kpna2	karyopherin (importin) alpha 2	2.61863	up
BC003331	cDNA sequence BC003331	2.61902	up
Lss	lanosterol synthase	2.61974	up
Ccna2	cyclin A2	2.6278	up
Stt3a	STT3, subunit of the oligosaccharyltransferase complex, homolog A (S. cerevisiae)	2.62946	up
Bsg	basigin	2.62952	up
Sytl3	synaptotagmin-like 3	2.63498	up
Prc1	protein regulator of cytokinesis 1	2.63784	up
Notch1	notch 1	2.63848	up
Hist1h2bc	histone cluster 1, H2bc	2.6403	up
Man1a2	mannosidase, alpha, class 1A, member 2	2.64151	up
Aurka	aurora kinase A	2.64298	up
Gnpnat1	glucosamine-phosphate N-acetyltransferase 1	2.64372	up
Asph	aspartate-beta-hydroxylase	2.64561	up
Kif14	kinesin family member 14	2.65323	up
---	---	2.66195	up
Nrip1	nuclear receptor interacting protein 1	2.66378	up
Snd1	staphylococcal nuclease and tudor domain containing 1	2.66442	up
Frrs1	ferric-chelate reductase 1	2.66563	up
Mest	mesoderm specific transcript	2.66699	up
Gpr149	G protein-coupled receptor 149	2.67055	up
Lxn	latexin	2.67158	up
---	---	2.67177	up
Zwilch	Zwilch, kinetochore associated, homolog (Drosophila)	2.67303	up
Uso1	USO1 homolog, vesicle docking protein (yeast)	2.67524	up
Prdx1	peroxiredoxin 1	2.67972	up
Mfsd4	major facilitator superfamily domain containing 4	2.68147	up
Cdc20	cell division cycle 20	2.6821	up
Scfd2	Sec1 family domain containing 2	2.68321	up
Alg8	asparagine-linked glycosylation 8 (alpha-1,3-glucosyltransferase)	2.68553	up
G2e3	G2/M-phase specific E3 ubiquitin ligase	2.68581	up
Vat1	vesicle amine transport protein 1 homolog (T californica)	2.68709	up
Wnt10a	wingless related MMTV integration site 10a	2.68919	up
Cep76	centrosomal protein 76	2.69001	up
Cdca3	cell division cycle associated 3	2.69141	up
---	---	2.69875	up
Vaultrc5	vault RNA component 5	2.70017	up
Tyms	thymidylate synthase	2.70239	up
Ppfibp1	PTPRF interacting protein, binding protein 1 (liprin beta 1)	2.70409	up
Gins1	GINS complex subunit 1 (Psf1 homolog)	2.70504	up
---	---	2.70533	up
Mrpl37	mitochondrial ribosomal protein L37	2.70653	up
Ccr9	chemokine (C-C motif) receptor 9	2.70656	up
Dhcr24	24-dehydrocholesterol reductase	2.70849	up
---	---	2.70865	up
Oip5	Opa interacting protein 5	2.71297	up
Uqcrq	ubiquinol-cytochrome c reductase, complex III subunit VII	2.7131	up
H6pd	hexose-6-phosphate dehydrogenase (glucose 1-dehydrogenase)	2.71415	up
---	---	2.71589	up
Apoo	apolipoprotein O	2.71702	up
Slco4a1	solute carrier organic anion transporter family, member 4a1	2.72266	up
Wipi1	WD repeat domain, phosphoinositide interacting 1	2.72298	up
Yipf2	Yip1 domain family, member 2	2.72344	up
---	---	2.72611	up
Tex15	testis expressed gene 15	2.73607	up
Birc5	baculoviral IAP repeat-containing 5	2.73856	up
Lgr4	leucine-rich repeat-containing G protein-coupled receptor 4	2.74058	up
---	---	2.7448	up
Nanos1	nanos homolog 1 (Drosophila)	2.74636	up
Tmem62	transmembrane protein 62	2.74735	up
---	---	2.74945	up
Nfxl1	nuclear transcription factor, X-box binding-like 1	2.75245	up
Ifi27l2a	interferon, alpha-inducible protein 27 like 2A	2.75531	up
Fam129a	family with sequence similarity 129, member A	2.76014	up
Raph1	Ras association (RalGDS/AF-6) and pleckstrin homology domains 1	2.76026	up
---	---	2.76138	up
Mthfd2	methylenetetrahydrofolate dehydrogenase (NAD+ dependent), methenyltetrahydrofolate cyclohydrolase	2.76193	up
Gfpt1	glutamine fructose-6-phosphate transaminase 1	2.76228	up
Txndc11	thioredoxin domain containing 11	2.76351	up
1700034H14Rik	RIKEN cDNA 1700034H14 gene	2.76509	up
Ufsp2	UFM1-specific peptidase 2	2.76755	up
Dclre1b	DNA cross-link repair 1B, PSO2 homolog (S. cerevisiae)	2.76794	up
Spred2	sprouty-related, EVH1 domain containing 2	2.77011	up
Dhdds	dehydrodolichyl diphosphate synthase	2.77089	up
Ebi3	Epstein-Barr virus induced gene 3	2.77802	up
Ccne1	cyclin E1	2.77894	up
Bach1	BTB and CNC homology 1	2.77897	up
Ube2c	ubiquitin-conjugating enzyme E2C	2.78396	up
Mfsd6	major facilitator superfamily domain containing 6	2.78455	up
Agpat4	1-acylglycerol-3-phosphate O-acyltransferase 4 (lysophosphatidic acid acyltransferase, delta)	2.78564	up
Hbs1l	Hbs1-like (S. cerevisiae)	2.78748	up
---	---	2.78885	up
Irf7	interferon regulatory factor 7	2.7917	up
---	---	2.79686	up
Ncaph	non-SMC condensin I complex, subunit H	2.7981	up
Tpx2	TPX2, microtubule-associated protein homolog (Xenopus laevis)	2.80293	up
Slc35f5	solute carrier family 35, member F5	2.80552	up
---	---	2.80885	up
Lamp2	lysosomal-associated membrane protein 2	2.809	up
Cdk1	cyclin-dependent kinase 1	2.81093	up
Glb1	galactosidase, beta 1	2.81125	up
Pdia4	protein disulfide isomerase associated 4	2.81624	up
Pls1	plastin 1 (I-isoform)	2.8166	up
Surf4	surfeit gene 4	2.81742	up
---	---	2.81975	up
Uqcr11	ubiquinol-cytochrome c reductase, complex III subunit XI	2.82285	up
Igkv4-53	immunoglobulin kappa variable 4-53	2.8249	up
Prkcsh	protein kinase C substrate 80K-H	2.82634	up
Shcbp1	Shc SH2-domain binding protein 1	2.82779	up
Lgals1	lectin, galactose binding, soluble 1	2.83029	up
Fgl2	fibrinogen-like protein 2	2.83517	up
Extl2	exostoses (multiple)-like 2	2.83875	up
Mcm10	minichromosome maintenance deficient 10 (S. cerevisiae)	2.83912	up
Zfp810	zinc finger protein 810	2.84016	up
Phgdh	3-phosphoglycerate dehydrogenase	2.84271	up
Espl1	extra spindle poles-like 1 (S. cerevisiae)	2.84863	up
Nbas	neuroblastoma amplified sequence	2.84885	up
Serinc5	serine incorporator 5	2.8492	up
Thbd	thrombomodulin	2.84941	up
---	---	2.84989	up
Sv2b	synaptic vesicle glycoprotein 2 b	2.85168	up
Zmpste24	zinc metallopeptidase, STE24 homolog (S. cerevisiae)	2.85557	up
Mmp8	matrix metallopeptidase 8	2.85679	up
Stil	Scl/Tal1 interrupting locus	2.86169	up
Ccl2	chemokine (C-C motif) ligand 2	2.86528	up
Cdc45	cell division cycle 45	2.87088	up
---	---	2.87108	up
Wdr35	WD repeat domain 35	2.87414	up
Me1	malic enzyme 1, NADP(+)-dependent, cytosolic	2.87606	up
Sar1b	SAR1 gene homolog B (S. cerevisiae)	2.87607	up
Slc39a14	solute carrier family 39 (zinc transporter), member 14	2.88909	up
Gdap2	ganglioside-induced differentiation-associated-protein 2	2.8891	up
BC030307	cDNA sequence BC030307	2.89202	up
Nceh1	arylacetamide deacetylase-like 1	2.89902	up
Cited2	Cbp/p300-interacting transactivator, with Glu/Asp-rich carboxy-terminal domain, 2	2.90517	up
---	---	2.90797	up
Hax1	HCLS1 associated X-1	2.90844	up
Zfp825	zinc finger protein 825	2.91153	up
Gnaq	guanine nucleotide binding protein, alpha q polypeptide	2.91196	up
Nfxl1	nuclear transcription factor, X-box binding-like 1	2.9131	up
Ero1l	ERO1-like (S. cerevisiae)	2.91449	up
Cope	coatomer protein complex, subunit epsilon	2.91717	up
Slc43a3	solute carrier family 43, member 3	2.92327	up
Fbxo5	F-box protein 5	2.92405	up
Vps26b	vacuolar protein sorting 26 homolog B (yeast)	2.92676	up
A4galt	alpha 1,4-galactosyltransferase	2.92762	up
Pck2	phosphoenolpyruvate carboxykinase 2 (mitochondrial)	2.93325	up
2610528E23Rik	RIKEN cDNA 2610528E23 gene	2.93466	up
Pgk1	phosphoglycerate kinase 1	2.93824	up
Mcoln3	mucolipin 3	2.94149	up
Tars	threonyl-tRNA synthetase	2.94442	up
Hax1	HCLS1 associated X-1	2.94732	up
Atg13	autophagy related 13	2.94906	up
Alg5	asparagine-linked glycosylation 5 (dolichyl-phosphate beta-glucosyltransferase)	2.95053	up
Psph	phosphoserine phosphatase	2.95193	up
Bnip3	BCL2/adenovirus E1B interacting protein 3	2.95343	up
Orc1	origin recognition complex, subunit 1	2.95346	up
Tmem38b	transmembrane protein 38B	2.95549	up
Eid3	EP300 interacting inhibitor of differentiation 3	2.96364	up
---	---	2.96486	up
Ccl9	chemokine (C-C motif) ligand 9	2.97715	up
Ddt	D-dopachrome tautomerase	2.97783	up
Larp1b	La ribonucleoprotein domain family, member 1B	2.97785	up
---	---	2.97826	up
---	---	2.97826	up
---	---	2.97826	up
---	---	2.97826	up
---	---	2.97826	up
---	---	2.97826	up
---	---	2.97826	up
---	---	2.97826	up
---	---	2.97826	up
---	---	2.97826	up
---	---	2.97826	up
---	---	2.97826	up
---	---	2.97826	up
---	---	2.97826	up
---	---	2.97826	up
---	---	2.97826	up
---	---	2.97826	up
---	---	2.97826	up
---	---	2.97826	up
---	---	2.97826	up
---	---	2.97826	up
---	---	2.97826	up
---	---	2.97826	up
---	---	2.97826	up
---	---	2.97826	up
---	---	2.97826	up
---	---	2.97826	up
---	---	2.97826	up
---	---	2.97826	up
---	---	2.97826	up
---	---	2.97826	up
---	---	2.97826	up
---	---	2.97826	up
---	---	2.97826	up
---	---	2.97826	up
---	---	2.97826	up
---	---	2.97826	up
---	---	2.97826	up
---	---	2.97826	up
---	---	2.97826	up
---	---	2.97826	up
---	---	2.97826	up
---	---	2.97826	up
---	---	2.97826	up
---	---	2.97826	up
---	---	2.97826	up
---	---	2.97826	up
---	---	2.97826	up
---	---	2.97826	up
---	---	2.97826	up
Rnf128	ring finger protein 128	2.97962	up
Pgk1	phosphoglycerate kinase 1	2.98439	up
Pgk1	phosphoglycerate kinase 1	2.98439	up
Sec61a1	Sec61 alpha 1 subunit (S. cerevisiae)	2.98682	up
Fads1	fatty acid desaturase 1	2.98801	up
---	---	2.9905	up
Thyn1	thymocyte nuclear protein 1	2.99652	up
Mospd1	motile sperm domain containing 1	2.99711	up
Manf	mesencephalic astrocyte-derived neurotrophic factor	3.00087	up
H13	histocompatibility 13	3.00144	up
Spcs2	signal peptidase complex subunit 2 homolog (S. cerevisiae)	3.00454	up
Hsd17b7	hydroxysteroid (17-beta) dehydrogenase 7	3.00502	up
---	---	3.00674	up
Atp6v0a1	ATPase, H+ transporting, lysosomal V0 subunit A1	3.0134	up
Cenpm	centromere protein M	3.01689	up
Ccdc88a	coiled coil domain containing 88A	3.01864	up
Srprb	signal recognition particle receptor, B subunit	3.0254	up
Zfp101	zinc finger protein 101	3.02861	up
Selplg	selectin, platelet (p-selectin) ligand	3.03491	up
P4hb	prolyl 4-hydroxylase, beta polypeptide	3.03598	up
Sc4mol	sterol-C4-methyl oxidase-like	3.03852	up
Exo1	exonuclease 1	3.03885	up
Leprotl1	leptin receptor overlapping transcript-like 1	3.03994	up
Alg14	asparagine-linked glycosylation 14	3.04303	up
Tnfaip6	tumor necrosis factor alpha induced protein 6	3.04745	up
D330012F22Rik	RIKEN cDNA D330012F22 gene	3.05477	up
Mcoln2	mucolipin 2	3.05582	up
Slc30a4	solute carrier family 30 (zinc transporter), member 4	3.06232	up
Lig4	ligase IV, DNA, ATP-dependent	3.06293	up
Anxa5	annexin A5	3.06953	up
Trp53inp1	transformation related protein 53 inducible nuclear protein 1	3.07029	up
Cpox	coproporphyrinogen oxidase	3.07318	up
P2rx3	purinergic receptor P2X, ligand-gated ion channel, 3	3.07341	up
Rad51	RAD51 homolog (S. cerevisiae)	3.07476	up
Ppt2	palmitoyl-protein thioesterase 2	3.07622	up
Kif18b	kinesin family member 18B	3.07872	up
Smpd1	sphingomyelin phosphodiesterase 1, acid lysosomal	3.07991	up
Gstm3	glutathione S-transferase, mu 3	3.08255	up
Fkbp11	FK506 binding protein 11	3.08348	up
Inpp1	inositol polyphosphate-1-phosphatase	3.08904	up
Glt8d1	glycosyltransferase 8 domain containing 1	3.09312	up
1110021J02Rik	RIKEN cDNA 1110021J02 gene	3.09365	up
Nuf2	NUF2, NDC80 kinetochore complex component, homolog (S. cerevisiae)	3.0954	up
Zfp945	zinc finger protein 945	3.09965	up
Phgdh	3-phosphoglycerate dehydrogenase	3.10368	up
Slc10a4	solute carrier family 10 (sodium/bile acid cotransporter family), member 4	3.11403	up
Sgol1	shugoshin-like 1 (S. pombe)	3.11731	up
Lrrc32	leucine rich repeat containing 32	3.11802	up
Ttc26	tetratricopeptide repeat domain 26	3.11917	up
---	---	3.12081	up
Cenpp	centromere protein P	3.12591	up
Edem2	ER degradation enhancer, mannosidase alpha-like 2	3.12849	up
Lrr1	leucine rich repeat protein 1	3.12891	up
Btd	biotinidase	3.12985	up
Met	met proto-oncogene	3.13088	up
Wbp5	WW domain binding protein 5	3.13198	up
Agpat5	1-acylglycerol-3-phosphate O-acyltransferase 5 (lysophosphatidic acid acyltransferase, epsilon)	3.13425	up
Mgat2	mannoside acetylglucosaminyltransferase 2	3.14203	up
Mfsd11	major facilitator superfamily domain containing 11	3.14381	up
Nfxl1	nuclear transcription factor, X-box binding-like 1	3.14462	up
Bcl2l11	BCL2-like 11 (apoptosis facilitator)	3.15358	up
Kif4	kinesin family member 4	3.16358	up
Zfp296	zinc finger protein 296	3.16361	up
Nudcd1	NudC domain containing 1	3.16817	up
Plagl2	pleiomorphic adenoma gene-like 2	3.16836	up
Idi1	isopentenyl-diphosphate delta isomerase	3.17164	up
---	---	3.17459	up
Pde3b	phosphodiesterase 3B, cGMP-inhibited	3.1752	up
Hmgn5	high-mobility group nucleosome binding domain 5	3.17689	up
Uqcr11	ubiquinol-cytochrome c reductase, complex III subunit XI	3.1834	up
Bub1	budding uninhibited by benzimidazoles 1 homolog (S. cerevisiae)	3.18791	up
Aldh18a1	aldehyde dehydrogenase 18 family, member A1	3.18869	up
Magt1	magnesium transporter 1	3.19085	up
LOC100504608	protein FAM119B-like	3.19129	up
Smc2	structural maintenance of chromosomes 2	3.19443	up
4930547N16Rik	RIKEN cDNA 4930547N16 gene	3.19583	up
Endou	endonuclease, polyU-specific	3.19588	up
Fdft1	farnesyl diphosphate farnesyl transferase 1	3.19628	up
---	---	3.19806	up
Ap3s1	adaptor-related protein complex 3, sigma 1 subunit	3.19955	up
Ift20	intraflagellar transport 20	3.2028	up
Idi1	isopentenyl-diphosphate delta isomerase	3.20423	up
Nucb1	nucleobindin 1	3.21492	up
Ap3s1	adaptor-related protein complex 3, sigma 1 subunit	3.21661	up
Erlec1	endoplasmic reticulum lectin 1	3.21725	up
Sec23a	SEC23A (S. cerevisiae)	3.21995	up
Rad51ap1	RAD51 associated protein 1	3.23225	up
Mib1	mindbomb homolog 1 (Drosophila)	3.24126	up
---	---	3.24652	up
Plin2	perilipin 2	3.24667	up
Fkbp2	FK506 binding protein 2	3.24697	up
Ggta1	glycoprotein galactosyltransferase alpha 1, 3	3.25656	up
Slco5a1	solute carrier organic anion transporter family, member 5A1	3.26631	up
Iglv1	immunoglobulin lambda variable 1	3.26973	up
Slc48a1	solute carrier family 48 (heme transporter), member 1	3.27927	up
Kansl1l	KAT8 regulatory NSL complex subunit 1-like	3.29012	up
Nans	N-acetylneuraminic acid synthase (sialic acid synthase)	3.2903	up
Fdft1	farnesyl diphosphate farnesyl transferase 1	3.29263	up
Rpn2	ribophorin II	3.29593	up
Uchl1	ubiquitin carboxy-terminal hydrolase L1	3.29613	up
Crim1	cysteine rich transmembrane BMP regulator 1 (chordin like)	3.30414	up
Zfp719	zinc finger protein 719	3.30773	up
Dnajc3	DnaJ (Hsp40) homolog, subfamily C, member 3	3.30944	up
Dnajc3	DnaJ (Hsp40) homolog, subfamily C, member 3	3.30944	up
Nqo1	NAD(P)H dehydrogenase, quinone 1	3.31089	up
Ncapg2	non-SMC condensin II complex, subunit G2	3.31404	up
Ctsl	cathepsin L	3.31711	up
Fam46c	family with sequence similarity 46, member C	3.31789	up
Pik3cg	phosphoinositide-3-kinase, catalytic, gamma polypeptide	3.32054	up
V165-D-J-C mu	IgM variable region	3.32072	up
Bst1	bone marrow stromal cell antigen 1	3.3236	up
Ccnd2	cyclin D2	3.34037	up
Slc17a5	solute carrier family 17 (anion/sugar transporter), member 5	3.34264	up
Ssr4	signal sequence receptor, delta	3.34394	up
Mastl	microtubule associated serine/threonine kinase-like	3.34592	up
Txnrd1	thioredoxin reductase 1	3.3496	up
Slc35b1	solute carrier family 35, member B1	3.34971	up
Arfgap3	ADP-ribosylation factor GTPase activating protein 3	3.35248	up
---	---	3.35444	up
Rrbp1	ribosome binding protein 1	3.36544	up
Cdkn2b	cyclin-dependent kinase inhibitor 2B (p15, inhibits CDK4)	3.36858	up
Psrc1	proline/serine-rich coiled-coil 1	3.37422	up
Ell2	elongation factor RNA polymerase II 2	3.38153	up
---	---	3.39472	up
Ap3s1	adaptor-related protein complex 3, sigma 1 subunit	3.39774	up
Cks1b	CDC28 protein kinase 1b	3.3995	up
Hdlbp	high density lipoprotein (HDL) binding protein	3.40655	up
Farp2	FERM, RhoGEF and pleckstrin domain protein 2	3.40769	up
Maoa	monoamine oxidase A	3.40809	up
Ccpg1	cell cycle progression 1	3.40892	up
B3gnt9-ps	UDP-GlcNAc:betaGal beta-1,3-N-acetylglucosaminyltransferase 9, pseudogene	3.41435	up
Dnajc10	DnaJ (Hsp40) homolog, subfamily C, member 10	3.41668	up
Yipf5	Yip1 domain family, member 5	3.42066	up
---	---	3.42751	up
Gabarapl1	gamma-aminobutyric acid (GABA) A receptor-associated protein-like 1	3.43281	up
Itm2a	integral membrane protein 2A	3.44061	up
Gsr	glutathione reductase	3.44779	up
Entpd7	ectonucleoside triphosphate diphosphohydrolase 7	3.46627	up
D17H6S56E-5	DNA segment, Chr 17, human D6S56E 5	3.46876	up
Tnfrsf13b	tumor necrosis factor receptor superfamily, member 13b	3.46961	up
Clptm1l	CLPTM1-like	3.47146	up
Gm14005	predicted gene 14005	3.47196	up
Nudcd2	NudC domain containing 2	3.47356	up
Calu	calumenin	3.48181	up
Aldh1l2	aldehyde dehydrogenase 1 family, member L2	3.48268	up
Cdc25c	cell division cycle 25C	3.50935	up
Ostc	oligosaccharyltransferase complex subunit	3.515	up
Ccnb1	cyclin B1	3.52037	up
Creld2	cysteine-rich with EGF-like domains 2	3.523	up
4931440P22Rik	RIKEN cDNA 4931440P22 gene	3.52643	up
Rhobtb1	Rho-related BTB domain containing 1	3.52928	up
Clec4e	C-type lectin domain family 4, member e	3.53018	up
Uba5	ubiquitin-like modifier activating enzyme 5	3.53879	up
Arid3a	AT rich interactive domain 3A (BRIGHT-like)	3.54308	up
---	---	3.5567	up
Yipf5	Yip1 domain family, member 5	3.56396	up
Edem1	ER degradation enhancer, mannosidase alpha-like 1	3.56487	up
Mycbp	c-myc binding protein	3.57636	up
Tirap	toll-interleukin 1 receptor (TIR) domain-containing adaptor protein	3.58051	up
---	---	3.581	up
Oasl1	2'-5' oligoadenylate synthetase-like 1	3.58191	up
Bcat1	branched chain aminotransferase 1, cytosolic	3.58675	up
Tigit	T cell immunoreceptor with Ig and ITIM domains	3.58682	up
---	---	3.59126	up
Ezh2	enhancer of zeste homolog 2 (Drosophila)	3.59944	up
Bbs10	Bardet-Biedl syndrome 10 (human)	3.60636	up
F630043A04Rik	RIKEN cDNA F630043A04 gene	3.60671	up
Dsel	dermatan sulfate epimerase-like	3.61124	up
Spcs3	signal peptidase complex subunit 3 homolog (S. cerevisiae)	3.61419	up
B230120H23Rik	RIKEN cDNA B230120H23 gene	3.64103	up
Gusb	glucuronidase, beta	3.65838	up
Ckb	creatine kinase, brain	3.65879	up
Creg1	cellular repressor of E1A-stimulated genes 1	3.66683	up
Galnt2	UDP-N-acetyl-alpha-D-galactosamine:polypeptide N-acetylgalactosaminyltransferase 2	3.66977	up
Rexo2	REX2, RNA exonuclease 2 homolog (S. cerevisiae)	3.67083	up
Ccnb1	cyclin B1	3.67747	up
Ggh	gamma-glutamyl hydrolase	3.69197	up
Ggh	gamma-glutamyl hydrolase	3.69197	up
Ccng1	cyclin G1	3.69674	up
Kcnk6	potassium inwardly-rectifying channel, subfamily K, member 6	3.69987	up
Epas1	endothelial PAS domain protein 1	3.70798	up
Tmem184c	transmembrane protein 184C	3.71443	up
Ptges	prostaglandin E synthase	3.71578	up
Sec61g	SEC61, gamma subunit	3.727	up
Psat1	phosphoserine aminotransferase 1	3.73532	up
---	---	3.74921	up
Ssr2	signal sequence receptor, beta	3.76028	up
Rps6ka2	ribosomal protein S6 kinase, polypeptide 2	3.76091	up
Ccnb1	cyclin B1	3.7733	up
Mt2	metallothionein 2	3.78955	up
C330027C09Rik	RIKEN cDNA C330027C09 gene	3.80964	up
Ppa1	pyrophosphatase (inorganic) 1	3.82152	up
Pdia6	protein disulfide isomerase associated 6	3.83082	up
Ttc39c	tetratricopeptide repeat domain 39C	3.83731	up
Plxna1	plexin A1	3.84313	up
Dnajb11	DnaJ (Hsp40) homolog, subfamily B, member 11	3.84772	up
Slfn10-ps	schlafen 10, pseudogene	3.85071	up
Sec61b	Sec61 beta subunit	3.85159	up
Stfa3	stefin A3	3.86126	up
C4bp	complement component 4 binding protein	3.86532	up
Sec61g	SEC61, gamma subunit	3.86914	up
---	---	3.87151	up
Sec61g	SEC61, gamma subunit	3.88809	up
Akr1b8	aldo-keto reductase family 1, member B8	3.90464	up
Mir148a	microRNA 148a	3.91022	up
Znrf3	zinc and ring finger 3	3.91182	up
Sdf2l1	stromal cell-derived factor 2-like 1	3.91264	up
Cacna1h	calcium channel, voltage-dependent, T type, alpha 1H subunit	3.92112	up
Sec61g	SEC61, gamma subunit	3.92479	up
Gpx3	glutathione peroxidase 3	3.93585	up
Prrg4	proline rich Gla (G-carboxyglutamic acid) 4 (transmembrane)	3.96377	up
Igj	immunoglobulin joining chain	3.97007	up
Ccne2	cyclin E2	3.97081	up
Ckap4	cytoskeleton-associated protein 4	3.97205	up
Sesn2	sestrin 2	3.97481	up
Vegfa	vascular endothelial growth factor A	3.97858	up
Ly96	lymphocyte antigen 96	3.98952	up
Yars	tyrosyl-tRNA synthetase	3.99441	up
Ddost	dolichyl-di-phosphooligosaccharide-protein glycotransferase	4.0077	up
Hyou1	hypoxia up-regulated 1	4.00994	up
Gpr55	G protein-coupled receptor 55	4.01613	up
Sec61b	Sec61 beta subunit	4.01778	up
Nt5dc2	5'-nucleotidase domain containing 2	4.02384	up
Plxnd1	plexin D1	4.02422	up
Fam125b	family with sequence similarity 125, member B	4.02994	up
Zfp658	zinc finger protein 658	4.04113	up
Gmppa	GDP-mannose pyrophosphorylase A	4.04241	up
Lpar4	lysophosphatidic acid receptor 4	4.04425	up
Il6st	interleukin 6 signal transducer	4.07615	up
Slc11a1	solute carrier family 11 (proton-coupled divalent metal ion transporters), member 1	4.07903	up
Neto2	neuropilin (NRP) and tolloid (TLL)-like 2	4.09092	up
Spcs1	signal peptidase complex subunit 1 homolog (S. cerevisiae)	4.09412	up
Il1f9	interleukin 1 family, member 9	4.09413	up
Ggcx	gamma-glutamyl carboxylase	4.09634	up
Tram2	translocating chain-associating membrane protein 2	4.09925	up
---	---	4.10618	up
Bet1	blocked early in transport 1 homolog (S. cerevisiae)	4.11943	up
Gm10088	predicted gene 10088	4.12003	up
Gsto1	glutathione S-transferase omega 1	4.13536	up
---	---	4.14847	up
Slpi	secretory leukocyte peptidase inhibitor	4.14962	up
Lrp12	low density lipoprotein-related protein 12	4.15273	up
Cd63	CD63 antigen	4.1565	up
Ctsd	cathepsin D	4.15729	up
Sec11c	SEC11 homolog C (S. cerevisiae)	4.20772	up
Csf2rb	colony stimulating factor 2 receptor, beta, low-affinity (granulocyte-macrophage)	4.20907	up
Slc6a9	solute carrier family 6 (neurotransmitter transporter, glycine), member 9	4.22039	up
Rhpn2	rhophilin, Rho GTPase binding protein 2	4.22161	up
Alg2	asparagine-linked glycosylation 2 (alpha-1,3-mannosyltransferase)	4.22842	up
Edem3	ER degradation enhancer, mannosidase alpha-like 3	4.23444	up
Slc19a2	solute carrier family 19 (thiamine transporter), member 2	4.23775	up
Pla2g7	phospholipase A2, group VII (platelet-activating factor acetylhydrolase, plasma)	4.24096	up
Maged1	melanoma antigen, family D, 1	4.25248	up
---	---	4.25258	up
BC005685	cDNA sequence BC005685	4.25258	up
Cnpy2	canopy 2 homolog (zebrafish)	4.27002	up
H47	histocompatibility 47	4.28508	up
Ddit4	DNA-damage-inducible transcript 4	4.28936	up
2010001M09Rik	RIKEN cDNA 2010001M09 gene	4.29475	up
Ccl5	chemokine (C-C motif) ligand 5	4.30676	up
Ptgr1	prostaglandin reductase 1	4.31991	up
Irg1	immunoresponsive gene 1	4.33882	up
Serpinb2	serine (or cysteine) peptidase inhibitor, clade B, member 2	4.33974	up
Glipr1	GLI pathogenesis-related 1 (glioma)	4.34293	up
Bcl2l1	BCL2-like 1	4.357	up
Rcbtb2	regulator of chromosome condensation (RCC1) and BTB (POZ) domain containing protein 2	4.36338	up
Prdx4	peroxiredoxin 4	4.36885	up
Igf2r	insulin-like growth factor 2 receptor	4.37172	up
Sec61b	Sec61 beta subunit	4.3891	up
Mir181b-1	microRNA 181b-1	4.39264	up
Cd36	CD36 antigen	4.40155	up
Elovl6	ELOVL family member 6, elongation of long chain fatty acids (yeast)	4.41817	up
Ighm	immunoglobulin heavy constant mu	4.41853	up
Sqle	squalene epoxidase	4.42094	up
Dgkg	diacylglycerol kinase, gamma	4.45892	up
Phf10	PHD finger protein 10	4.47923	up
St8sia6	ST8 alpha-N-acetyl-neuraminide alpha-2,8-sialyltransferase 6	4.48372	up
Eaf2	ELL associated factor 2	4.4851	up
Gtse1	G two S phase expressed protein 1	4.48606	up
Tmem214	transmembrane protein 214	4.48865	up
---	---	4.50018	up
Ssr3	signal sequence receptor, gamma	4.53768	up
Ica1	islet cell autoantigen 1	4.54724	up
Isg20	interferon-stimulated protein	4.56516	up
Gclm	glutamate-cysteine ligase, modifier subunit	4.56755	up
Hmmr	hyaluronan mediated motility receptor (RHAMM)	4.58694	up
Rrm2	ribonucleotide reductase M2	4.59812	up
Rps27l	ribosomal protein S27-like	4.60847	up
---	---	4.6179	up
Kdelr3	KDEL (Lys-Asp-Glu-Leu) endoplasmic reticulum protein retention receptor 3	4.6411	up
Slc7a5	solute carrier family 7 (cationic amino acid transporter, y+ system), member 5	4.67586	up
Spp1	secreted phosphoprotein 1	4.6803	up
Glrx	glutaredoxin	4.68038	up
Zfp9	zinc finger protein 9	4.68675	up
---	---	4.6996	up
Emp1	epithelial membrane protein 1	4.71471	up
---	---	4.7151	up
---	---	4.7216	up
Epcam	epithelial cell adhesion molecule	4.74864	up
Pqlc3	PQ loop repeat containing	4.76045	up
---	---	4.79004	up
Ppap2a	phosphatidic acid phosphatase type 2A	4.7993	up
LOC641050	uncharacterized protein LOC641050	4.80925	up
LOC641050	uncharacterized protein LOC641050	4.81449	up
Oosp1	oocyte secreted protein 1	4.85793	up
Rpn1	ribophorin I	4.86289	up
Dhrs1	dehydrogenase/reductase (SDR family) member 1	4.87885	up
Xbp1	X-box binding protein 1	4.88054	up
---	---	4.88061	up
Gpt2	glutamic pyruvate transaminase (alanine aminotransferase) 2	4.88977	up
Pecr	peroxisomal trans-2-enoyl-CoA reductase	4.91331	up
LOC641050	uncharacterized protein LOC641050	4.91369	up
LOC641050	uncharacterized protein LOC641050	4.92621	up
Slc44a1	solute carrier family 44, member 1	4.93232	up
Qpctl	glutaminyl-peptide cyclotransferase-like	4.95956	up
Airn	antisense Igf2r RNA	4.96963	up
---	---	4.99276	up
---	---	4.99276	up
Lman1	lectin, mannose-binding, 1	5.00779	up
Gas2l3	growth arrest-specific 2 like 3	5.05827	up
Igkv6-20	immunoglobulin kappa variable 6-20	5.07284	up
Slc44a1	solute carrier family 44, member 1	5.07745	up
Tmem97	transmembrane protein 97	5.08472	up
Txndc5	thioredoxin domain containing 5	5.08546	up
Mfsd2a	major facilitator superfamily domain containing 2A	5.10248	up
Amigo2	adhesion molecule with Ig like domain 2	5.10987	up
---	---	5.11468	up
---	---	5.11647	up
Igh-VX24	immunoglobulin heavy chain (X24 family)	5.14187	up
---	---	5.16386	up
Slc7a8	solute carrier family 7 (cationic amino acid transporter, y+ system), member 8	5.1714	up
6430548M08Rik	RIKEN cDNA 6430548M08 gene	5.20612	up
Hmox1	heme oxygenase (decycling) 1	5.21219	up
Alcam	activated leukocyte cell adhesion molecule	5.24938	up
Slc1a1	solute carrier family 1 (neuronal/epithelial high affinity glutamate transporter, system Xag), member 1	5.28397	up
Fpr1	formyl peptide receptor 1	5.31446	up
Tmem154	transmembrane protein 154	5.35114	up
Sel1l	sel-1 suppressor of lin-12-like (C. elegans)	5.38339	up
Pon3	paraoxonase 3	5.41807	up
Fads3	fatty acid desaturase 3	5.43443	up
Slamf9	SLAM family member 9	5.45662	up
BC005685	cDNA sequence BC005685	5.48655	up
Zmat3	zinc finger matrin type 3	5.5499	up
Hnrpll	heterogeneous nuclear ribonucleoprotein L-like	5.57995	up
---	---	5.59011	up
Ergic1	endoplasmic reticulum-golgi intermediate compartment (ERGIC) 1	5.6189	up
Tmem97	transmembrane protein 97	5.63551	up
Dusp14	dual specificity phosphatase 14	5.68509	up
Clec4d	C-type lectin domain family 4, member d	5.69436	up
Ctla4	cytotoxic T-lymphocyte-associated protein 4	5.71978	up
H1f0	H1 histone family, member 0	5.75968	up
---	---	5.7979	up
Cxcl3	chemokine (C-X-C motif) ligand 3	5.88427	up
Phlda3	pleckstrin homology-like domain, family A, member 3	5.91913	up
Ighg	Immunoglobulin heavy chain (gamma polypeptide)	5.9378	up
Igkv4-91	immunoglobulin kappa chain variable 4-91	5.95543	up
Socs2	suppressor of cytokine signaling 2	5.98981	up
Rbm47	RNA binding motif protein 47	6.03824	up
BC005685	cDNA sequence BC005685	6.03934	up
---	---	6.04388	up
Fndc3b	fibronectin type III domain containing 3B	6.04949	up
Ankrd55	ankyrin repeat domain 55	6.09537	up
BC005685	cDNA sequence BC005685	6.09912	up
Pdcd1	programmed cell death 1	6.22634	up
Gdpd1	glycerophosphodiester phosphodiesterase domain containing 1	6.25862	up
---	---	6.2652	up
Slc1a4	solute carrier family 1 (glutamate/neutral amino acid transporter), member 4	6.34913	up
Fads2	fatty acid desaturase 2	6.3542	up
Ighg3	Immunoglobulin heavy constant gamma 3	6.41144	up
Creb3l2	cAMP responsive element binding protein 3-like 2	6.42145	up
Hspa13	heat shock protein 70 family, member 13	6.5133	up
Lox	lysyl oxidase	6.59176	up
Lag3	lymphocyte-activation gene 3	6.65565	up
Gpm6a	glycoprotein m6a	6.69861	up
Derl3	Der1-like domain family, member 3	7.0539	up
Gstm1	glutathione S-transferase, mu 1	7.07301	up
---	---	7.12424	up
Slc39a4	solute carrier family 39 (zinc transporter), member 4	7.29872	up
Egln3	EGL nine homolog 3 (C. elegans)	7.30576	up
---	---	7.4274	up
Ern1	endoplasmic reticulum (ER) to nucleus signalling 1	7.54697	up
Ppapdc1b	phosphatidic acid phosphatase type 2 domain containing 1B	7.56594	up
---	---	7.5875	up
Abcb1b	ATP-binding cassette, sub-family B (MDR/TAP), member 1B	7.7221	up
Serpine2	serine (or cysteine) peptidase inhibitor, clade E, member 2	7.77723	up
Slc33a1	solute carrier family 33 (acetyl-CoA transporter), member 1	7.78295	up
Tubb6	tubulin, beta 6 class V	7.9073	up
Sema6d	sema domain, transmembrane domain (TM), and cytoplasmic domain, (semaphorin) 6D	7.93066	up
---	---	7.9983	up
Igkv5-43	immunoglobulin kappa chain variable 5-43	8.02396	up
4632434I11Rik	RIKEN cDNA 4632434I11 gene	8.10119	up
---	---	8.16798	up
Evi5	ecotropic viral integration site 5	8.21702	up
---	---	8.38924	up
Il10	interleukin 10	8.40632	up
Sfmbt2	Scm-like with four mbt domains 2	8.50705	up
Clec4n	C-type lectin domain family 4, member n	8.81326	up
Cdkn1a	cyclin-dependent kinase inhibitor 1A (P21)	8.83046	up
Cth	cystathionase (cystathionine gamma-lyase)	8.84363	up
C630004H02Rik	RIKEN cDNA C630004H02 gene	9.11576	up
Sec24d	Sec24 related gene family, member D (S. cerevisiae)	9.30115	up
---	---	9.48288	up
Olfml3	olfactomedin-like 3	9.5098	up
Bhlha15	basic helix-loop-helix family, member a15	9.63485	up
---	---	10.754	up
Alpl	alkaline phosphatase, liver/bone/kidney	10.8561	up
---	---	11.3714	up
Car5b	carbonic anhydrase 5b, mitochondrial	11.3769	up
---	---	11.4215	up
---	---	11.8068	up
Pycr1	pyrroline-5-carboxylate reductase 1	12.1328	up
Asns	asparagine synthetase	12.58	up
Il2ra	interleukin 2 receptor, alpha chain	12.6393	up
---	---	12.9779	up
Il1a	interleukin 1 alpha	13.6293	up
---	---	14.0434	up
Chac1	ChaC, cation transport regulator 1	14.4418	up
Prdm1	PR domain containing 1, with ZNF domain	15.7303	up
---	---	16.7504	up
Gm6455	predicted gene 6455	18.4924	up
Saa3	serum amyloid A 3	18.6038	up
Gm6455	predicted gene 6455	19.6166	up
4933402N22Rik	RIKEN cDNA 4933402N22 gene	19.8336	up
Slc7a3	solute carrier family 7 (cationic amino acid transporter, y+ system), member 3	19.8781	up
4933402N22Rik	RIKEN cDNA 4933402N22 gene	21.004	up
Cpeb3	cytoplasmic polyadenylation element binding protein 3	22.2881	up
Gpnmb	glycoprotein (transmembrane) nmb	29.7037	up
Gm6455	predicted gene 6455	29.7074	up
Gm6455	predicted gene 6455	29.999	up
Slc7a11	solute carrier family 7 (cationic amino acid transporter, y+ system), member 11	34.566	up
Grm3	glutamate receptor, metabotropic 3	34.5974	up
